# Supplementary material for: New information on paleopathologies in non-avian theropod dinosaurs: a case study on South American abelisaurids
Source: BMC Ecol Evol. 2024 Jan 31;24:6. doi: 10.1186/s12862-023-02187-x (PMC10829224; doi:10.1186/s12862-023-02187-x)
Supplement: Supplementary file 1 — Additional file 1: Table S1. Occurences arranged according to the pathological specimens. Different colors indicate different taxa. Table S2. Percentage of each taxon with respet to the whole sample. Table S3. Occurences arranged according to the type of pathology. Different colors indicate different pathologies. Table S4. Percentage of each pathology with respet to the whole sample. Table S5. Occurences arranged according to the pathological regions of the skeleton. Different colors indicate different body regions. Table S6. Percentage for each major body region affected by a pathologcial condition with respet to the whole sample. Table S7. Percentage of each secondary body region affected by a pathological condition with respet to the whole sample. Table S8. Occurences of the most represented pathologies in the most represented non-avian theropod taxa. Table S9. Ajusted residuals after Chi-square test. Table S10. P-values. *In yellow significant p-values. Table S11. Observed cases versus expected cases after Chi-square test. Table S12. Occurences of the most represented pathologies in the major body regions. Table S13. Ajusted residuals after Chi-square test. Table S14. P-values. *In yellow significant p-values. Table S15. Observed cases versus expected cases after Chi-square test. Table S16. Occurences of major body regions affected by pathological conditions in the most represented non-avian theropod taxa. Table S17. Ajusted residuals after Chi-square test. Table S18. P-values. *In yellow significant p-values. Table S19. Observed cases versus expected cases after Chi-square test. [file 12862_2023_2187_MOESM1_ESM.xlsx]

## Sheet: Genus
TAXON	FAMILY	SPECIES	COLLECTION NUMBER	LOCALITY	AGE	STRATIGRAPHIC UNIT	BONE	DIAGNOSIS	REFERENCE
Herrerasauria	Herrerasauridae	Herrerasaurus ischigualastensis	PVSJ 407	Aguada de la Peña, San Juan, Argentina	Carnian, Upper Cretaceous	Ischigualasto Formation	Parietal	Bite mark-Osteomyelitis	[1]
Herrerasauria	Herrerasauridae	Herrerasaurus ischigualastensis	PVSJ 407	Aguada de la Peña, San Juan, Argentina	Carnian, Upper Cretaceous	Ischigualasto Formation	Left Splenial	Bite mark-Osteomyelitis	[1]
Neotheropoda	/	Neotheropoda indet.	NMMNH P-4563	New Mexico, USA	Upper Triassic	Bull Canyon Formation	Fibula	Fracture	[2]
Neotheropoda	/	Sinosaurus triassicus	ZLJT01	Yunnan Province, China	Hettangian-Sinemurian, Lower Jurassic	Lower Lufeng Formation	Right Maxilla	UNKNOWN (Resorptin and remodeling of the Alveolus VI)	[3]
Neotheropoda	/	Dilophosaurus wetherilli	UCMP 37302	Arizona, USA	Sinemurian–Pliensbachian, Early Jurassic	Kayenta Formation	Cervical Vertebra 5th	Fracture	[4, 5]
Neotheropoda	/	Dilophosaurus wetherilli	UCMP 37302	Arizona, USA	Sinemurian–Pliensbachian, Early Jurassic	Kayenta Formation	Left Scapula	UNKNOWN	[6]
Neotheropoda	/	Dilophosaurus wetherilli	UCMP 37302	Arizona, USA	Sinemurian–Pliensbachian, Early Jurassic	Kayenta Formation	Left Scapula	Fracture	[7]
Neotheropoda	/	Dilophosaurus wetherilli	UCMP 37302	Arizona, USA	Sinemurian–Pliensbachian, Early Jurassic	Kayenta Formation	Left Radius	Fracture	[7]
Neotheropoda	/	Dilophosaurus wetherilli	UCMP 37302	Arizona, USA	Sinemurian–Pliensbachian, Early Jurassic	Kayenta Formation	Left Ulna	Osteomyelitis	[7]
Neotheropoda	/	Dilophosaurus wetherilli	UCMP 37302	Arizona, USA	Sinemurian–Pliensbachian, Early Jurassic	Kayenta Formation	Left Manual Phalanx I-2	Osteomyelitis	[7]
Neotheropoda	/	Dilophosaurus wetherilli	UCMP 37302	Arizona, USA	Sinemurian–Pliensbachian, Early Jurassic	Kayenta Formation	Right Humerus	Osteodysplasia	[7]
Neotheropoda	/	Dilophosaurus wetherilli	UCMP 37302	Arizona, USA	Sinemurian–Pliensbachian, Early Jurassic	Kayenta Formation	Right Radius	Tumor indet.	[7]
Neotheropoda	/	Dilophosaurus wetherilli	UCMP 37302	Arizona, USA	Sinemurian–Pliensbachian, Early Jurassic	Kayenta Formation	Right Metacarpal III	Osteodysplasia	[7]
Neotheropoda	/	Dilophosaurus wetherilli	UCMP 37302	Arizona, USA	Sinemurian–Pliensbachian, Early Jurassic	Kayenta Formation	Right Manual Phalanx III-1	Osteodysplasia	[7]
Neotheropoda	/	Dilophosaurus wetherilli	UCMP 77270	Arizona, USA	Sinemurian–Pliensbachian, Early Jurassic	Kayenta Formation	Left Cervical Rib 9th	Fracture	[6]
Neotheropoda	Coelophysidae	Syntarsus rhodesiensis	UNKNOWN	UNKNOWN	UNKNOWN	UNKNOWN	Tibia	Fracture	[6]
Neotheropoda	Coelophysidae	Syntarsus rhodesiensis	UNKNOWN	UNKNOWN	UNKNOWN	UNKNOWN	Metatarsus	Fracture	[6]
Neotheropoda	Coelophysidae	Procompsognathus triassicus	SMNS 12591	Württemberg, Germany	Norian, Upper Triassic	Löwenstein Formation	Fibula	Fracture	[8]
Ceratosauria	Ceratosauridae	Ceratosaurus nasicornis	USMN 4735	Colorado, USA	Kimmeridgian-Tithonian, Upper Jurassic	Morrison Formation	Metatarsal	Fracture	[4, 9]
Ceratosauria	Abelisauridae	Quilmesaurus curriei	MPCA PV 100	Río Negro, Argentina	Campanian-Maastrichtian, Upper Cretaceous	Allen Formation	Tibia	UNKNOWN (PRB)	This work
Ceratosauria	Abelisauridae	Aucasaurus garridoi	MCF-PVPH-236	Neuquén, Argentina	Campanian, Upper Cretaceous	Anacleto Formation	Caudal Vertebra 5th	Congenital malformation	This work
Ceratosauria	Abelisauridae	Aucasaurus garridoi	MCF-PVPH-236	Neuquén, Argentina	Campanian, Upper Cretaceous	Anacleto Formation	Caudal Vertebra 6th	Congenital malformation	This work
Ceratosauria	Abelisauridae	Aucasaurus garridoi	MCF-PVPH-236	Neuquén, Argentina	Campanian, Upper Cretaceous	Anacleto Formation	Chevron 5th	Congenital malformation	This work
Ceratosauria	Abelisauridae	Elemgasem nubilus	MCF-PVPH-380	Neuquén, Argentina	Turonian-Coniacian, Upper Cretaceous	Portezuelo Formation	Caudal Vertebra/1	Spondyloarthropathy	This work
Ceratosauria	Abelisauridae	Elemgasem nubilus	MCF-PVPH-380	Neuquén, Argentina	Turonian-Coniacian, Upper Cretaceous	Portezuelo Formation	Caudal Vertebra/2	Spondyloarthropathy	This work
Ceratosauria	Abelisauridae	Elemgasem nubilus	MCF-PVPH-380	Neuquén, Argentina	Turonian-Coniacian, Upper Cretaceous	Portezuelo Formation	Caudal Vertebra/3	Spondyloarthropathy	This work
Ceratosauria	Abelisauridae	Elemgasem nubilus	MCF-PVPH-380	Neuquén, Argentina	Turonian-Coniacian, Upper Cretaceous	Portezuelo Formation	Caudal Vertebra/4	Spondyloarthropathy	This work
Ceratosauria	Abelisauridae	Elemgasem nubilus	MCF-PVPH-380	Neuquén, Argentina	Turonian-Coniacian, Upper Cretaceous	Portezuelo Formation	Caudal Vertebra/5	Spondyloarthropathy	This work
Ceratosauria	Abelisauridae	Elemgasem nubilus	MCF-PVPH-380	Neuquén, Argentina	Turonian-Coniacian, Upper Cretaceous	Portezuelo Formation	Chevron/1	Spondyloarthropathy	This work
Ceratosauria	Abelisauridae	Elemgasem nubilus	MCF-PVPH-380	Neuquén, Argentina	Turonian-Coniacian, Upper Cretaceous	Portezuelo Formation	Chevron/2	Spondyloarthropathy	This work
Ceratosauria	Abelisauridae	Elemgasem nubilus	MCF-PVPH-380	Neuquén, Argentina	Turonian-Coniacian, Upper Cretaceous	Portezuelo Formation	Chevron/3	Spondyloarthropathy	This work
Ceratosauria	Abelisauridae	Majungasaurus crenatissimus	FMNH PR 2294	Madagascar	Maastrichtian, Upper Cretaceous	Maevarano Formation	Caudal Vertebra/1	Osteomyelitis	[10]
Ceratosauria	Abelisauridae	Majungasaurus crenatissimus	FMNH PR 2294	Madagascar	Maastrichtian, Upper Cretaceous	Maevarano Formation	Caudal Vertebra/2	Osteomyelitis	[10]
Ceratosauria	Abelisauridae	Majungasaurus crenatissimus	FMNH PR 2294	Madagascar	Maastrichtian, Upper Cretaceous	Maevarano Formation	Caudal Vertebra/3	Osteomyelitis	[10]
Ceratosauria	Abelisauridae	Majungasaurus crenatissimus	FMNH PR 2440	Madagascar	Maastrichtian, Upper Cretaceous	Maevarano Formation	Dorsal Vertebra	UNKNOWN	[10]
Ceratosauria	Abelisauridae	Majungasaurus crenatissimus	FMNH PR 2442	Madagascar	Maastrichtian, Upper Cretaceous	Maevarano Formation	Caudal Vertebra	DISH	[10]
Ceratosauria	Abelisauridae	Majungasaurus crenatissimus	UA 9058	Madagascar	Maastrichtian, Upper Cretaceous	Maevarano Formation	Pedal Phalanx III-1 or III-2	UNKNOWN (Fracture, Osteomyelitis, Tumor, Bone Cyst, Metaphyseal Dysplasia, Periostitis)	[10]
Ceratosauria	Abelisauridae	Majungasaurus crenatissimus	FMNH PR 2836	Madagascar	Maastrichtian, Upper Cretaceous	Maevarano Formation	Jugal	Osteomyelitis	[11]
Ceratosauria	Abelisauridae	Majungasaurus crenatissimus	FMNH PR 2836	Madagascar	Maastrichtian, Upper Cretaceous	Maevarano Formation	Quadratojugal	Osteomyelitis	[11]
Ceratosauria	Abelisauridae	Majungasaurus crenatissimus	FMNH PR 2836	Madagascar	Maastrichtian, Upper Cretaceous	Maevarano Formation	Prearticular	Osteomyelitis	[11]
Ceratosauria	Abelisauridae	Majungasaurus crenatissimus	FMNH PR 2836	Madagascar	Maastrichtian, Upper Cretaceous	Maevarano Formation	Angular	Osteomyelitis	[11]
Ceratosauria	Abelisauridae	Majungasaurus crenatissimus	FMNH PR 2836	Madagascar	Maastrichtian, Upper Cretaceous	Maevarano Formation	Dorsal Rib/1	Fracture (Pseudarthrosis)	[11]
Ceratosauria	Abelisauridae	Majungasaurus crenatissimus	FMNH PR 2836	Madagascar	Maastrichtian, Upper Cretaceous	Maevarano Formation	Dorsal Rib/2	Fracture (Pseudarthrosis)	[11]
Ceratosauria	Abelisauridae	Majungasaurus crenatissimus	FMNH PR 2836	Madagascar	Maastrichtian, Upper Cretaceous	Maevarano Formation	Dorsal Rib	UNKNOWN	[11]
Ceratosauria	Abelisauridae	Majungasaurus crenatissimus	FMNH PR 2836	Madagascar	Maastrichtian, Upper Cretaceous	Maevarano Formation	Gastralia	Fracture (pseudarthrosis)	[11]
Carnosauria	/	Monolophosaurus jangi	IVPP 84019	Xinjiang Uygur Zizhiqu, China	middle Bathonian–late Callovian, Middle Jurassic	Shishugou Formation	Dorsal Vertebra 10th	Fracture	[4, 12]
Carnosauria	/	Monolophosaurus jangi	IVPP 84019	Xinjiang Uygur Zizhiqu, China	middle Bathonian–late Callovian, Middle Jurassic	Shishugou Formation	Dentary	Bite mark	[4, 9]
Carnosauria	/	Poekilopleuron bucklandii	UNKNOWN	Caen, Basse-Normandie, France	middle Bathonian, Middle Jurassic	Calcaire de Caen Formation	Chevron	UNKNOWN	[4]
Carnosauria	/	Poekilopleuron bucklandii	UNKNOWN	Caen, Basse-Normandie, France	middle Bathonian, Middle Jurassic	Calcaire de Caen Formation	Manual Phalanx	Fracture	[4]
Carnosauria	/	Poekilopleuron bucklandii	UNKNOWN	Caen, Basse-Normandie, France	middle Bathonian, Middle Jurassic	Calcaire de Caen Formation	Pedal Phalanx	UNKNOWN	[4]
Carnosauria	/	Altispinax dunkeri	NHMUK R1828	Battle, England	late Berriasian–Valanginian, Lower Cretaceous	Wadhurst Clay Formation	Dorsal Vertebra/1	UNKNOWN	[4]
Carnosauria	/	Altispinax dunkeri	NHMUK R1828	Battle, England	late Berriasian–Valanginian, Lower Cretaceous	Wadhurst Clay Formation	Dorsal Vertebra/2	UNKNOWN	[4]
Carnosauria	Megalosauridae	Megalosaurus bucklandii		England	middle Bathonian, Middle Jurassic	Taynton Limestone Formation	Cervical Rib	Fracture	[4, 9]
Carnosauria	Megalosauridae	Megalosaurus	UNKNOWN	Stonesfield, Oxfordshire, United Kindom	UNKNOWN	UNKNOWN	Rib	UNKNOWN	[9]
Carnosauria	Spinosauridae	Spinosaurus maroccanus	P.P. # 481	Taout, Marocco	Albian, Lower Cretaceous	UNKNOWN	Cervical Vertebra	Arthritis indet.	[13]
Carnosauria	Piatnitzkysauridae	Marshosaurus bicentesimus	UUVP 2742		Late Kimmeridgian—Early Tithonian, Upper Cretaceous	Morrison Formation	Right Ilium	Fracture	[4, 14]
Carnosauria	Piatnitzkysauridae	Marshosaurus bicentesimus	UNKNOWN		Late Kimmeridgian—Early Tithonian, Upper Cretaceous	Morrison Formation	Rib	UNKNOWN	[4]
Carnosauria	Carcharodontosauridae	Mapusaurus rosae	MCF-PVPH 108–175	Neuquén, Argentina	Cenomanian- Turonian	Huincul Formation	Rib	Fracture-Osteomyelitis	[15]
Carnosauria	Carcharodontosauridae	Mapusaurus rosae	MCF-PVPH 108–176	Neuquén, Argentina	Cenomanian- Turonian	Huincul Formation	Rib	Fracture	[15]
Carnosauria	Carcharodontosauridae	Mapusaurus rosae	MCF-PVPH 108–177	Neuquén, Argentina	Cenomanian- Turonian	Huincul Formation	Ilium	UNKNOWN (neoplasia, bone cysts, parasitic infection, indeterminate pathology)	[15]
Carnosauria	Carcharodontosauridae	Mapusaurus rosae	MCF-PVPH 108–178	Neuquén, Argentina	Cenomanian- Turonian	Huincul Formation	Pedal Phalanx III-1	Osteomyelitis	[15]
Carnosauria	Carcharodontosauridae	Acrocanthosaurus	NCSM 14345	UNKNOWN	UNKNOWN	UNKNOWN	Manual Phalanx	UNKNOWN	[8]
Carnosauria	Carcharodontosauridae	Acrocanthosaurus atokensis	OMNH 10146	Atoka County, Oklahoma, USA	Aptian-Albian, Lower Cretaceous	Antlers Formation	Squamosal	UNKNOWN	[4, 16]
Carnosauria	Carcharodontosauridae	Acrocanthosaurus atokensis	OMNH 10146	Atoka County, Oklahoma, USA	Aptian-Albian, Lower Cretaceous	Antlers Formation	Caudal Vertebra 3rd	UNKNOWN (enthesophytes)	[4, 9]
Carnosauria	Carcharodontosauridae	Acrocanthosaurus atokensis	OMNH 10146	Atoka County, Oklahoma, USA	Aptian-Albian, Lower Cretaceous	Antlers Formation	Caudal Vertebra 11th	Fracture	[4, 9]
Carnosauria	Carcharodontosauridae	Acrocanthosaurus atokensis	SMU 74646	Parker County, Texas, USA	Aptian-Albian, Lower Cretaceous	Twin Mountains Formation	Caudal Vertebra 16th	Bite mark-Osteomyelitis	[4, 17]
Carnosauria	Carcharodontosauridae	Acrocanthosaurus atokensis	SMU 74646	Parker County, Texas, USA	Aptian-Albian, Lower Cretaceous	Twin Mountains Formation	Dorsal Rib/1	Fracture	[4, 17]
Carnosauria	Carcharodontosauridae	Acrocanthosaurus atokensis	SMU 74646	Parker County, Texas, USA	Aptian-Albian, Lower Cretaceous	Twin Mountains Formation	Dorsal Rib/2	Fracture	[4, 17]
Carnosauria	Carcharodontosauridae	Acrocanthosaurus atokensis	SMU 74646	Parker County, Texas, USA	Aptian-Albian, Lower Cretaceous	Twin Mountains Formation	Dorsal Rib/3	Fracture	[4, 17]
Carnosauria	Carcharodontosauridae	Acrocanthosaurus atokensis	SMU 74646	Parker County, Texas, USA	Aptian-Albian, Lower Cretaceous	Twin Mountains Formation	Dorsal Rib/4	Fracture	[4, 17]
Carnosauria	Carcharodontosauridae	Acrocanthosaurus atokensis	SMU 74646	Parker County, Texas, USA	Aptian-Albian, Lower Cretaceous	Twin Mountains Formation	Dorsal Rib/5	Fracture	[4, 17]
Carnosauria	Carcharodontosauridae	Acrocanthosaurus atokensis	SMU 74646	Parker County, Texas, USA	Aptian-Albian, Lower Cretaceous	Twin Mountains Formation	Dorsal rib	Fracture (pseudarthrosis)	[4, 17]
Carnosauria	Carcharodontosauridae	Acrocanthosaurus atokensis	SMU 74646	Parker County, Texas, USA	Aptian-Albian, Lower Cretaceous	Twin Mountains Formation	Dorsal Rib 13th	Bite mark	[4, 17]
Carnosauria	Carcharodontosauridae	Acrocanthosaurus atokensis	SMU 74646	Parker County, Texas, USA	Aptian-Albian, Lower Cretaceous	Twin Mountains Formation	Gastralium/1	Fracture (pseudarthrosis)	[4, 17]
Carnosauria	Carcharodontosauridae	Acrocanthosaurus atokensis	SMU 74646	Parker County, Texas, USA	Aptian-Albian, Lower Cretaceous	Twin Mountains Formation	Gastralium/2	Fracture (pseudarthrosis)	[4, 17]
Carnosauria	Carcharodontosauridae	Acrocanthosaurus atokensis	SMU 74646	Parker County, Texas, USA	Aptian-Albian, Lower Cretaceous	Twin Mountains Formation	Cervical Vertebra 3rd	Fracture (pseudarthrosis)	[4, 17]
Carnosauria	Carcharodontosauridae	Acrocanthosaurus atokensis	SMU 74646	Parker County, Texas, USA	Aptian-Albian, Lower Cretaceous	Twin Mountains Formation	Cervical Vertebra 4th	Fracture (pseudarthrosis)	[4, 17]
Carnosauria	Carcharodontosauridae	Neovenator salerii	MIWG 6348/BMNHR 10001	Isle of Wight, England	late Hauterivian–early Barremian, Early Cretaceous	Wessex Formation	Cervical Vertebra	UNKNOWN	[4, 18]
Carnosauria	Carcharodontosauridae	Neovenator salerii	MIWG 6348/BMNHR 10001	Isle of Wight, England	late Hauterivian–early Barremian, Early Cretaceous	Wessex Formation	Caudal Vertebra 1st	UNKNOWN (DISH/Spondyloarthropathy?)	[4, 18]
Carnosauria	Carcharodontosauridae	Neovenator salerii	MIWG 6348/BMNHR 10001	Isle of Wight, England	late Hauterivian–early Barremian, Early Cretaceous	Wessex Formation	Caudal Vertebra 2nd	UNKNOWN (DISH/Spondyloarthropathy?)	[4, 18]
Carnosauria	Carcharodontosauridae	Neovenator salerii	MIWG 6348/BMNHR 10001	Isle of Wight, England	late Hauterivian–early Barremian, Early Cretaceous	Wessex Formation	Caudal Vertebra 3rd	UNKNOWN (DISH/Spondyloarthropathy?)	[4, 18]
Carnosauria	Carcharodontosauridae	Neovenator salerii	MIWG 6348/BMNHR 10001	Isle of Wight, England	late Hauterivian–early Barremian, Early Cretaceous	Wessex Formation	Dorsal Rib	Fracture	[4, 18]
Carnosauria	Carcharodontosauridae	Neovenator salerii	MIWG 6348/BMNHR 10001	Isle of Wight, England	late Hauterivian–early Barremian, Early Cretaceous	Wessex Formation	Gastralium/1	Fracture	[4, 18]
Carnosauria	Carcharodontosauridae	Neovenator salerii	MIWG 6348/BMNHR 10001	Isle of Wight, England	late Hauterivian–early Barremian, Early Cretaceous	Wessex Formation	Gastralium/2	Fracture	[4, 18]
Carnosauria	Carcharodontosauridae	Neovenator salerii	MIWG 6348/BMNHR 10001	Isle of Wight, England	late Hauterivian–early Barremian, Early Cretaceous	Wessex Formation	Gastralium/3	Fracture	[4, 18]
Carnosauria	Carcharodontosauridae	Neovenator salerii	MIWG 6348/BMNHR 10001	Isle of Wight, England	late Hauterivian–early Barremian, Early Cretaceous	Wessex Formation	Scapula	UNKNOWN	[4, 18]
Carnosauria	Carcharodontosauridae	Neovenator salerii	MIWG 6348/BMNHR 10001	Isle of Wight, England	late Hauterivian–early Barremian, Early Cretaceous	Wessex Formation	Left Tibia	UNKNOWN	[4, 18]
Carnosauria	Carcharodontosauridae	Neovenator salerii	MIWG 6348/BMNHR 10001	Isle of Wight, England	late Hauterivian–early Barremian, Early Cretaceous	Wessex Formation	Left Fibula	UNKNOWN	[4, 18]
Carnosauria	Carcharodontosauridae	Neovenator salerii	MIWG 6348/BMNHR 10001	Isle of Wight, England	late Hauterivian–early Barremian, Early Cretaceous	Wessex Formation	Pedal Phalanx IV-3	Osteomyelitis	[4, 18]
Carnosauria	Carcharodontosauridae	Carcharodontosaurus saharicus	SGM-Din 1	Kem Kem, Morocco	Cenomanian, Upper Cretaceous		Nasal	Bite mark	[4]
Carnosauria	Allosauridae	Allosaurus	DMNH 2149	UNKNOWN	UNKNOWN	UNKNOWN	Dorsal Rib	Fracture (pseudarthrosis)	[8]
Carnosauria	Allosauridae	Allosaurus	UUVP 6023	UNKNOWN	UNKNOWN	UNKNOWN	Scapula	Tendon avulsion	[8]
Carnosauria	Allosauridae	Allosaurus	BYUVP 5099	UNKNOWN	UNKNOWN	UNKNOWN	Humerus	Fracture-Osteomyelitis	[8]
Carnosauria	Allosauridae	Allosaurus fragilis	HS0387	Ten Sleep, Wyoming, USA	Late Kimmeridgian—Early Tithonian, Upper Cretaceous	Morrison Formation	Dorsal Vertebra 4th	Tumor indet.	[19]
Carnosauria	Allosauridae	Allosaurus fragilis	HS0387	Ten Sleep, Wyoming, USA	Late Kimmeridgian—Early Tithonian, Upper Cretaceous	Morrison Formation	Dorsal Vertebra 8th	Spondyloarthropathy	[19]
Carnosauria	Allosauridae	Allosaurus fragilis	HS0387	Ten Sleep, Wyoming, USA	Late Kimmeridgian—Early Tithonian, Upper Cretaceous	Morrison Formation	Dorsal Vertebra 9th	Spondyloarthropathy	[19]
Carnosauria	Allosauridae	Allosaurus fragilis	HS0387	Ten Sleep, Wyoming, USA	Late Kimmeridgian—Early Tithonian, Upper Cretaceous	Morrison Formation	Right Scapula	Spondyloarthropathy	[19]
Carnosauria	Allosauridae	Allosaurus fragilis	HS0387	Ten Sleep, Wyoming, USA	Late Kimmeridgian—Early Tithonian, Upper Cretaceous	Morrison Formation	Right Coracoid	Spondyloarthropathy	[19]
Carnosauria	Allosauridae	Allosaurus fragilis	HS0387	Ten Sleep, Wyoming, USA	Late Kimmeridgian—Early Tithonian, Upper Cretaceous	Morrison Formation	Left Scapula	UNKNOWN	[19]
Carnosauria	Allosauridae	Allosaurus fragilis	SMA 0005	Big Horn County, Wyoming, USA	Late Kimmeridgian—Early Tithonian, Upper Cretaceous	Morrison Formation	Cervical Vertebra 5th	Fracture	[20]
Carnosauria	Allosauridae	Allosaurus fragilis	SMA 0005	Big Horn County, Wyoming, USA	Late Kimmeridgian—Early Tithonian, Upper Cretaceous	Morrison Formation	Scapula	Fracture (pseudarthrosis)	[20]
Carnosauria	Allosauridae	Allosaurus fragilis	SMA 0005	Big Horn County, Wyoming, USA	Late Kimmeridgian—Early Tithonian, Upper Cretaceous	Morrison Formation	Cervical Rib 4th	Fracture (pseudarthrosis)	[20]
Carnosauria	Allosauridae	Allosaurus fragilis	SMA 0005	Big Horn County, Wyoming, USA	Late Kimmeridgian—Early Tithonian, Upper Cretaceous	Morrison Formation	Right Dorsal Rib 5th	Fracture (pseudarthrosis)	[20]
Carnosauria	Allosauridae	Allosaurus fragilis	SMA 0005	Big Horn County, Wyoming, USA	Late Kimmeridgian—Early Tithonian, Upper Cretaceous	Morrison Formation	Left Dorsal Rib 3th	Fracture (pseudarthrosis)	[20]
Carnosauria	Allosauridae	Allosaurus fragilis	SMA 0005	Big Horn County, Wyoming, USA	Late Kimmeridgian—Early Tithonian, Upper Cretaceous	Morrison Formation	Left Dorsal Rib 7th	Fracture (pseudarthrosis)	[20]
Carnosauria	Allosauridae	Allosaurus fragilis	SMA 0005	Big Horn County, Wyoming, USA	Late Kimmeridgian—Early Tithonian, Upper Cretaceous	Morrison Formation	Left Dorsal Rib 9th	Fracture (pseudarthrosis)	[20]
Carnosauria	Allosauridae	Allosaurus fragilis	SMA 0005	Big Horn County, Wyoming, USA	Late Kimmeridgian—Early Tithonian, Upper Cretaceous	Morrison Formation	Ischium	Fracture	[20]
Carnosauria	Allosauridae	Allosaurus fragilis	SMA 0005	Big Horn County, Wyoming, USA	Late Kimmeridgian—Early Tithonian, Upper Cretaceous	Morrison Formation	Pedal Phalanx II-2	Fracture-Osteomyelitis	[20]
Carnosauria	Allosauridae	Allosaurus fragilis	SMA 0005	Big Horn County, Wyoming, USA	Late Kimmeridgian—Early Tithonian, Upper Cretaceous	Morrison Formation	Dentary	UNKNOWN (Traumatic or Developmental)	[20]
Carnosauria	Allosauridae	Allosaurus fragilis	SMA 0005	Big Horn County, Wyoming, USA	Late Kimmeridgian—Early Tithonian, Upper Cretaceous	Morrison Formation	Cervical Vertebra 4th	UNKNOWN	[20]
Carnosauria	Allosauridae	Allosaurus fragilis	SMA 0005	Big Horn County, Wyoming, USA	Late Kimmeridgian—Early Tithonian, Upper Cretaceous	Morrison Formation	Pedal Phalanx IV-1	UNKNOWN	[20]
Carnosauria	Allosauridae	Allosaurus fragilis	SMA 0005	Big Horn County, Wyoming, USA	Late Kimmeridgian—Early Tithonian, Upper Cretaceous	Morrison Formation	Humerus	UNKNOWN (Traumatic, Developmental, Infectious, or Idiopathic)	[20]
Carnosauria	Allosauridae	Allosaurus fragilis	UUVP 1528	Cleveland Lloyd Dinosaur Quarry, Utah, USA	Late Kimmeridgian—Early Tithonian, Upper Cretaceous	Morrison Formation	Scapula	Osteomyelitis	[4, 21]
Carnosauria	Allosauridae	Allosaurus fragilis	UUVP 5599	Cleveland Lloyd Dinosaur Quarry, Utah, USA	Late Kimmeridgian—Early Tithonian, Upper Cretaceous	Morrison Formation	Scapula	Osteomyelitis	[21]
Carnosauria	Allosauridae	Allosaurus fragilis	MOR 693	Cleveland Lloyd Dinosaur Quarry, Utah, USA	Late Kimmeridgian—Early Tithonian, Upper Cretaceous	Morrison Formation	Caudal Vertebra 2nd	UNKNOWN	[22]
Carnosauria	Allosauridae	Allosaurus fragilis	MOR 693	Cleveland Lloyd Dinosaur Quarry, Utah, USA	Late Kimmeridgian—Early Tithonian, Upper Cretaceous	Morrison Formation	Dorsal Rib 3rd	Fracture	[23]
Carnosauria	Allosauridae	Allosaurus fragilis	MOR 693	Cleveland Lloyd Dinosaur Quarry, Utah, USA	Late Kimmeridgian—Early Tithonian, Upper Cretaceous	Morrison Formation	Dorsal Rib 4th	Fracture	[23]
Carnosauria	Allosauridae	Allosaurus fragilis	MOR 693	Cleveland Lloyd Dinosaur Quarry, Utah, USA	Late Kimmeridgian—Early Tithonian, Upper Cretaceous	Morrison Formation	Dorsal Rib 5th	Fracture-Osteomyelitis	[23]
Carnosauria	Allosauridae	Allosaurus fragilis	MOR 693	Cleveland Lloyd Dinosaur Quarry, Utah, USA	Late Kimmeridgian—Early Tithonian, Upper Cretaceous	Morrison Formation	Dorsal Rib 6th	UNKNOWN	[23]
Carnosauria	Allosauridae	Allosaurus fragilis	MOR 693	Cleveland Lloyd Dinosaur Quarry, Utah, USA	Late Kimmeridgian—Early Tithonian, Upper Cretaceous	Morrison Formation	Dorsal Rib 14th	UNKNOWN	[23]
Carnosauria	Allosauridae	Allosaurus fragilis	MOR 693	Cleveland Lloyd Dinosaur Quarry, Utah, USA	Late Kimmeridgian—Early Tithonian, Upper Cretaceous	Morrison Formation	Gastralium 5th	Fracture	[23]
Carnosauria	Allosauridae	Allosaurus fragilis	MOR 693	Cleveland Lloyd Dinosaur Quarry, Utah, USA	Late Kimmeridgian—Early Tithonian, Upper Cretaceous	Morrison Formation	Cervical Vertebra 6th	UNKNOWN	[23]
Carnosauria	Allosauridae	Allosaurus fragilis	MOR 693	Cleveland Lloyd Dinosaur Quarry, Utah, USA	Late Kimmeridgian—Early Tithonian, Upper Cretaceous	Morrison Formation	Dorsal Vertebra 3rd	UNKNOWN	[23]
Carnosauria	Allosauridae	Allosaurus fragilis	MOR 693	Cleveland Lloyd Dinosaur Quarry, Utah, USA	Late Kimmeridgian—Early Tithonian, Upper Cretaceous	Morrison Formation	Dorsal Vertebra 8th	UNKNOWN	[23]
Carnosauria	Allosauridae	Allosaurus fragilis	MOR 693	Cleveland Lloyd Dinosaur Quarry, Utah, USA	Late Kimmeridgian—Early Tithonian, Upper Cretaceous	Morrison Formation	Dorsal Vertebra 13th	UNKNOWN	[23]
Carnosauria	Allosauridae	Allosaurus fragilis	MOR 693	Cleveland Lloyd Dinosaur Quarry, Utah, USA	Late Kimmeridgian—Early Tithonian, Upper Cretaceous	Morrison Formation	Caudal Vertebra 2nd	UNKNOWN	[23]
Carnosauria	Allosauridae	Allosaurus fragilis	MOR 693	Cleveland Lloyd Dinosaur Quarry, Utah, USA	Late Kimmeridgian—Early Tithonian, Upper Cretaceous	Morrison Formation	Chevron 2nd	Fracture	[23]
Carnosauria	Allosauridae	Allosaurus fragilis	MOR 693	Cleveland Lloyd Dinosaur Quarry, Utah, USA	Late Kimmeridgian—Early Tithonian, Upper Cretaceous	Morrison Formation	Scapula	Osteomyelitis	[23]
Carnosauria	Allosauridae	Allosaurus fragilis	MOR 693	Cleveland Lloyd Dinosaur Quarry, Utah, USA	Late Kimmeridgian—Early Tithonian, Upper Cretaceous	Morrison Formation	Manual Phalanx II-1	Fracture-Osteomyelitis	[23]
Carnosauria	Allosauridae	Allosaurus fragilis	MOR 693	Cleveland Lloyd Dinosaur Quarry, Utah, USA	Late Kimmeridgian—Early Tithonian, Upper Cretaceous	Morrison Formation	Ilium	UNKNOWN	[23]
Carnosauria	Allosauridae	Allosaurus fragilis	MOR 693	Cleveland Lloyd Dinosaur Quarry, Utah, USA	Late Kimmeridgian—Early Tithonian, Upper Cretaceous	Morrison Formation	Metatarsal III	Fracture	[23]
Carnosauria	Allosauridae	Allosaurus fragilis	MOR 693	Cleveland Lloyd Dinosaur Quarry, Utah, USA	Late Kimmeridgian—Early Tithonian, Upper Cretaceous	Morrison Formation	Metatarsal V	Osteomyelitis	[23]
Carnosauria	Allosauridae	Allosaurus fragilis	MOR 693	Cleveland Lloyd Dinosaur Quarry, Utah, USA	Late Kimmeridgian—Early Tithonian, Upper Cretaceous	Morrison Formation	Pedal Phalanx II-3	Fracture	[23]
Carnosauria	Allosauridae	Allosaurus fragilis	MOR 693	Cleveland Lloyd Dinosaur Quarry, Utah, USA	Late Kimmeridgian—Early Tithonian, Upper Cretaceous	Morrison Formation	Pedal Phalanx III-1	Fracture-Osteomyelitis	[23]
Carnosauria	Allosauridae	Allosaurus fragilis	UUVP 1657	Cleveland Lloyd Dinosaur Quarry, Utah, USA	Late Kimmeridgian—Early Tithonian, Upper Cretaceous	Morrison Formation	Pedal Phalanx III-1	Fracture-Osteomyelitis	[21, 23]
Carnosauria	Allosauridae	Allosaurus fragilis	UUVP 1853	Cleveland Lloyd Dinosaur Quarry, Utah, USA	Late Kimmeridgian—Early Tithonian, Upper Cretaceous	Morrison Formation	Pedal Phalanx II-3	Fracture	[23]
Carnosauria	Allosauridae	Allosaurus fragilis	UUVP 30-783	Cleveland Lloyd Dinosaur Quarry, Utah, USA	Late Kimmeridgian—Early Tithonian, Upper Cretaceous	Morrison Formation	Right Metatarsal IV	UNKNOWN	[23]
Carnosauria	Allosauridae	Allosaurus fragilis	UUVP 2939	Cleveland Lloyd Dinosaur Quarry, Utah, USA	Late Kimmeridgian—Early Tithonian, Upper Cretaceous	Morrison Formation	Pedal Phalanx	Osteomyelitis	[23]
Carnosauria	Allosauridae	Allosaurus fragilis	UUVP 6768	Cleveland Lloyd Dinosaur Quarry, Utah, USA	Late Kimmeridgian—Early Tithonian, Upper Cretaceous	Morrison Formation	Pedal Phalanx II-1	Osteomyelitis	[23]
Carnosauria	Allosauridae	Allosaurus fragilis	UUVP 10220	Cleveland Lloyd Dinosaur Quarry, Utah, USA	Late Kimmeridgian—Early Tithonian, Upper Cretaceous	Morrison Formation	Pedal Phalanx III-1	Osteomyelitis	[23]
Carnosauria	Allosauridae	Allosaurus fragilis	UUVP 1851	Cleveland Lloyd Dinosaur Quarry, Utah, USA	Late Kimmeridgian—Early Tithonian, Upper Cretaceous	Morrison Formation	Pedal Phalanx IV-1	Bite mark (Amputation)	[4, 21, 23]
Carnosauria	Allosauridae	Allosaurus fragilis	UUVP 1847	Cleveland Lloyd Dinosaur Quarry, Utah, USA	Late Kimmeridgian—Early Tithonian, Upper Cretaceous	Morrison Formation	Rib	Fracture	[4. 21]
Carnosauria	Allosauridae	Allosaurus fragilis	UUVP 2252	Cleveland Lloyd Dinosaur Quarry, Utah, USA	Late Kimmeridgian—Early Tithonian, Upper Cretaceous	Morrison Formation	Rib	Fracture	[4. 21]
Carnosauria	Allosauridae	Allosaurus fragilis	UUVP 3435	Cleveland Lloyd Dinosaur Quarry, Utah, USA	Late Kimmeridgian—Early Tithonian, Upper Cretaceous	Morrison Formation	Humerus	Fracture	[4. 21]
Carnosauria	Allosauridae	Allosaurus fragilis	UUVP 687	Cleveland Lloyd Dinosaur Quarry, Utah, USA	Late Kimmeridgian—Early Tithonian, Upper Cretaceous	Morrison Formation	Radius	Fracture	[4. 21]
Carnosauria	Allosauridae	Allosaurus fragilis	UUVP 1848	Cleveland Lloyd Dinosaur Quarry, Utah, USA	Late Kimmeridgian—Early Tithonian, Upper Cretaceous	Morrison Formation	Pedal Phalanx	Osteoarthritis	[4. 21]
Carnosauria	Allosauridae	Allosaurus fragilis	UUVP 4159	Cleveland Lloyd Dinosaur Quarry, Utah, USA	Late Kimmeridgian—Early Tithonian, Upper Cretaceous	Morrison Formation	Pedal Phalanx	Osteoarthritis	[4. 21]
Carnosauria	Allosauridae	Allosaurus fragilis	UUVP 1742	Cleveland Lloyd Dinosaur Quarry, Utah, USA	Late Kimmeridgian—Early Tithonian, Upper Cretaceous	Morrison Formation	Caudal Vertebra	Osteoarthritis	[4. 21]
Carnosauria	Allosauridae	Allosaurus fragilis	UUVP 4895	Cleveland Lloyd Dinosaur Quarry, Utah, USA	Late Kimmeridgian—Early Tithonian, Upper Cretaceous	Morrison Formation	Caudal Vertebra	Osteoarthritis	[4. 21]
Carnosauria	Allosauridae	Allosaurus fragilis	UUVP 3773	Cleveland Lloyd Dinosaur Quarry, Utah, USA	Late Kimmeridgian—Early Tithonian, Upper Cretaceous	Morrison Formation	Caudal Vertebra	UNKNOWN (DISH/Spondyloarthropathy?)	[4. 21]
Carnosauria	Allosauridae	Allosaurus fragilis	UUVP 5256	Cleveland Lloyd Dinosaur Quarry, Utah, USA	Late Kimmeridgian—Early Tithonian, Upper Cretaceous	Morrison Formation	Caudal Vertebra	UNKNOWN (DISH/Spondyloarthropathy?)	[4. 21]
Carnosauria	Allosauridae	Allosaurus fragilis	UUVP 3811	Cleveland Lloyd Dinosaur Quarry, Utah, USA	Late Kimmeridgian—Early Tithonian, Upper Cretaceous	Morrison Formation	Caudal Vertebra	UNKNOWN (DISH/Spondyloarthropathy?)	[4. 21]
Carnosauria	Allosauridae	Allosaurus fragilis	UUVP 177	Cleveland Lloyd Dinosaur Quarry, Utah, USA	Late Kimmeridgian—Early Tithonian, Upper Cretaceous	Morrison Formation	Caudal Vertebra	UNKNOWN (DISH/Spondyloarthropathy?)	[4. 21]
Carnosauria	Allosauridae	Allosaurus fragilis	UUVP 1849	Cleveland Lloyd Dinosaur Quarry, Utah, USA	Late Kimmeridgian—Early Tithonian, Upper Cretaceous	Morrison Formation	Caudal Vertebra	UNKNOWN (DISH/Spondyloarthropathy?)	[4. 21]
Carnosauria	Allosauridae	Allosaurus fragilis	UUVP 1850	Cleveland Lloyd Dinosaur Quarry, Utah, USA	Late Kimmeridgian—Early Tithonian, Upper Cretaceous	Morrison Formation	Caudal Vertebra	UNKNOWN (DISH/Spondyloarthropathy?)	[4. 21]
Carnosauria	Allosauridae	Allosaurus fragilis	UUVP 837	Cleveland Lloyd Dinosaur Quarry, Utah, USA	Late Kimmeridgian—Early Tithonian, Upper Cretaceous	Morrison Formation	Chevron	Bite mark (Amputation)	[4. 21]
Carnosauria	Allosauridae	Allosaurus fragilis	UUVP 1852	Cleveland Lloyd Dinosaur Quarry, Utah, USA	Late Kimmeridgian—Early Tithonian, Upper Cretaceous	Morrison Formation	Premaxilla	UNKNOWN	[4. 21]
Carnosauria	Allosauridae	Allosaurus fragilis	UUVP 1854	Cleveland Lloyd Dinosaur Quarry, Utah, USA	Late Kimmeridgian—Early Tithonian, Upper Cretaceous	Morrison Formation	Metacarpal	UNKNOWN	[4. 21]
Carnosauria	Allosauridae	Allosaurus fragilis	UUVP 1855	Cleveland Lloyd Dinosaur Quarry, Utah, USA	Late Kimmeridgian—Early Tithonian, Upper Cretaceous	Morrison Formation	Metacarpal	UNKNOWN	[4. 21]
Carnosauria	Allosauridae	Allosaurus fragilis	YPM 4944	Cleveland Lloyd Dinosaur Quarry, Utah, USA	Late Kimmeridgian—Early Tithonian, Upper Cretaceous	Morrison Formation	Metacarpal	Fracture	[4. 21]
Carnosauria	Allosauridae	Allosaurus fragilis	C-LQ 116	Cleveland Lloyd Dinosaur Quarry, Utah, USA	Late Kimmeridgian—Early Tithonian, Upper Cretaceous	Morrison Formation	Rib	Fracture	[4, 24]
Carnosauria	Allosauridae	Allosaurus fragilis	USNM 4734		Late Kimmeridgian—Early Tithonian, Upper Cretaceous	Morrison Formation	Left Scapula	Fracture	[4, 9, 25]
Carnosauria	Allosauridae	Allosaurus fragilis	USNM 4734		Late Kimmeridgian—Early Tithonian, Upper Cretaceous	Morrison Formation	Left Fibula	Fracture	[4, 26]
Carnosauria	Allosauridae	Allosaurus fragilis	USNM 8367	Colorado, USA	Late Kimmeridgian—Early Tithonian, Upper Cretaceous	Morrison Formation	Gastralia	Fracture (Pseudarthrosis)	[4, 9]
Carnosauria	Allosauridae	Allosaurus fragilis	UNKNOWN	UNKNOWN	UNKNOWN	UNKNOWN	Rib	UNKNOWN	[8]
Carnosauria	Allosauridae	Allosaurus fragilis	AMNH 324	UNKNOWN	UNKNOWN	UNKNOWN	Phalanges	Fracture	[27]
Carnosauria	Allosauridae	Allosaurus fragilis	AMNH 6128	UNKNOWN	UNKNOWN	UNKNOWN	Phalanges	Fracture	[27]
Carnosauria	Allosauridae	Allosaurus fragilis	UUVP 5300	Cleveland-Lloyd Quarry, Utah, USA	Late Kimmeridgian—Early Tithonian, Upper Cretaceous	Morrison Formation	Tibia	UNKNOWN (PRB/MB)	[28]
Carnosauria	Metriacanthosauridae	Sinraptor dongi	IVPP 10600	Jiangjunmiao, Xinjiang, China	Oxfordian, Upper Jurassic	Shishugou Formation	Skull Bones	Bite mark	[4, 29]
Carnosauria	Metriacanthosauridae	Sinraptor dongi	IVPP 10600	Jiangjunmiao, Xinjiang, China	Oxfordian, Late Jurassic	Shishugou Formation	Anterior Left Dorsal Rib	Fracture	[4, 9, 30]
Carnosauria	Metriacanthosauridae	Sinraptor dongi	IVPP 10600	Jiangjunmiao, Xinjiang, China	Oxfordian, Late Jurassic	Shishugou Formation	Several Dorsal Ribs	Fracture	[4, 9]
Carnosauria	Metriacanthosauridae	Yangchuanosaurus hepingensis	ZDM 0024	Xinjiang, China	Bathonian–Tithonian, Middle to Upper Jurassic	Shaximiao Formation	Scapula	Fracture	[31]
Coelurosauria	Megaraptora	Phuwiangvenator yaemniyomi	SM-PW9B-47	Phu Wiang Mountain, Khon Kaen Province, Thailand	Valanginian–Hauterivian, Lower Cretaceous	Sao Khua Formation	Metatarsal III	Fracture	[32]
Coelurosauria	Megaraptoridae	Murusraptor barrosaensis	MCF-PVPH-411	Sierra Barrosa, Néuquén Province, Argentina	Coniacian, Upper Cretaceous	Sierra Barrosa Formation	Parietal	Bite mark	[33]
Coelurosauria	Megaraptoridae	Murusraptor barrosaensis	MCF-PVPH-411	Sierra Barrosa, Néuquén Province, Argentina	Coniacian, Upper Cretaceous	Sierra Barrosa Formation	Prootic	Osteomyelitis	[33]
Coelurosauria	Megaraptoridae	Murusraptor barrosaensis	MCF-PVPH-411	Sierra Barrosa, Néuquén Province, Argentina	Coniacian, Upper Cretaceous	Sierra Barrosa Formation	Opisthotic-Exoccipital	Osteomyelitis	[33]
Coelurosauria	Megaraptoridae	Murusraptor barrosaensis	MCF-PVPH-411	Sierra Barrosa, Néuquén Province, Argentina	Coniacian, Upper Cretaceous	Sierra Barrosa Formation	Dorsal Rib 1st	Fracture (Pseudarthrosis)	[33]
Coelurosauria	Megaraptoridae	Murusraptor barrosaensis	MCF-PVPH-411	Sierra Barrosa, Néuquén Province, Argentina	Coniacian, Upper Cretaceous	Sierra Barrosa Formation	Dorsal Rib 7th	Fracture-Osteomyelitis	[33]
Coelurosauria	Megaraptoridae	Murusraptor barrosaensis	MCF-PVPH-411	Sierra Barrosa, Néuquén Province, Argentina	Coniacian, Upper Cretaceous	Sierra Barrosa Formation	Dorsal Rib 9th	Fracture	[33]
Coelurosauria	Megaraptoridae	Murusraptor barrosaensis	MCF-PVPH-411	Sierra Barrosa, Néuquén Province, Argentina	Coniacian, Upper Cretaceous	Sierra Barrosa Formation	Dorsal Rib 10th	UNKNOWN	[33]
Coelurosauria	Megaraptoridae	Megaraptor namunhaiquii	MUCPv 341	Los Barreales Lake, Neuquén Province, Argentina	Turonian-Coniacian, Upper Cretaceous	Portezuelo Formation	Caudal Vertebra/1	UNKNOWN (Fused)	[34]
Coelurosauria	Megaraptoridae	Megaraptor namunhaiquii	MUCPv 341	Los Barreales Lake, Neuquén Province, Argentina	Turonian-Coniacian, Upper Cretaceous	Portezuelo Formation	Caudal Vertebrae/2	UNKNOWN (Fused)	[34]
Coelurosauria	Megaraptoridae	Megaraptor namunhaiquii	MUCPv 341	Los Barreales Lake, Neuquén Province, Argentina	Turonian-Coniacian, Upper Cretaceous	Portezuelo Formation	Chevron	UNKNOWN (Fused)	[34]
Coelurosauria	Tyrannosauridae	Tyrannosauridae indet.	RTMP 92.36.328	UNKNOWN	UNKNOWN	UNKNOWN	Pedal Phalanx	Gout	[35]
Coelurosauria	Tyrannosauridae	Tyrannosauridae indet.	RTMP 1998.93.12	UNKNOWN	UNKNOWN	UNKNOWN	Surangular	Bite mark	[36]
Coelurosauria	Tyrannosauridae	Tyrannosauridae indet.	RTMP 81.16.328	UNKNOWN	UNKNOWN	UNKNOWN	Phalanx	Fracture	[27]
Coelurosauria	Tyrannosauridae	Tyrannosauridae indet.	RTMP 79.I4.694	UNKNOWN	UNKNOWN	UNKNOWN	UNKNOWN	Fracture	[27]
Coelurosauria	Tyrannosauridae	Tyrannosauridae indet.	RTMP 89.36.343	UNKNOWN	UNKNOWN	UNKNOWN	UNKNOWN	Fracture	[27]
Coelurosauria	Tyrannosauridae	Tyrannosauridae indet.	TMP 97.12.229	Dinosaur Provincial Park, Alberta, Canada	UNKNOWN	UNKNOWN	Gastralium	Fracture	[4, 9]
Coelurosauria	Tyrannosauridae	Tyrannosauridae indet.	UNKNOWN (MOR)	Dinosaur Provincial Park, Alberta, Canada	UNKNOWN	UNKNOWN	Pedal Phalanx I-1	Gout	[4, 37]
Coelurosauria	Tyrannosauridae	Tyrannosauridae indet.	UNKNOWN (MOR)	UNKNOWN	UNKNOWN	UNKNOWN	Rib/1	Fracture	[4]
Coelurosauria	Tyrannosauridae	Tyrannosauridae indet.	UNKNOWN (MOR)	UNKNOWN	UNKNOWN	UNKNOWN	Rib/2	Fracture	[4]
Coelurosauria	Tyrannosauridae	Tyrannosauridae indet.	UNKNOWN (MOR)	UNKNOWN	UNKNOWN	UNKNOWN	Rib/3	Fracture	[4]
Coelurosauria	Tyrannosauridae	Tyrannosauridae indet.	UNKNOWN (MOR)	UNKNOWN	UNKNOWN	UNKNOWN	Humerus	Fracture	[4]
Coelurosauria	Tyrannosauridae	Tyrannosaurus	RTMP 81.10.1	UNKNOWN	UNKNOWN	UNKNOWN	Vertebrae	DISH	[35]
Coelurosauria	Tyrannosauridae	Tyrannosaurus	UNKNOWN	UNKNOWN	UNKNOWN	UNKNOWN	Caudal Vertebrae	UNKNOWN	[35, 38]
Coelurosauria	Tyrannosauridae	Tyrannosaurus	RTMP 71.17.1	UNKNOWN	UNKNOWN	UNKNOWN	Phalanx	Osteomyelitis	[35]
Coelurosauria	Tyrannosauridae	Tyrannosaurus	TCM 2001.90.1	UNKNOWN	UNKNOWN	UNKNOWN	Furcula	Fracture	[39]
Coelurosauria	Tyrannosauridae	Tyrannosaurus	TCM 2001.90.1	UNKNOWN	UNKNOWN	UNKNOWN	Furcula	UNKNOWN (exostosis)	[39]
Coelurosauria	Tyrannosauridae	Tyrannosaurus	MOR 980	UNKNOWN	UNKNOWN	UNKNOWN	Furcula	UNKNOWN (exostosis)	[39]
Coelurosauria	Tyrannosauridae	Tyrannosaurus	MOR 980	UNKNOWN	UNKNOWN	UNKNOWN	Humerus	Tendon avulsion	[39]
Coelurosauria	Tyrannosauridae	Tyrannosaurus	MOR 980	UNKNOWN	UNKNOWN	UNKNOWN	Left Surangular	Bite mark	[36]
Coelurosauria	Tyrannosauridae	Tyrannosaurus rex	AMNH 5029	Montana, USA	UNKNOWN	Hell Creek Formation	Right Angular	Bite mark	[36]
Coelurosauria	Tyrannosauridae	Tyrannosaurus rex	CM 9380	UNKNOWN	UNKNOWN	UNKNOWN	Right Dentary	Bite mark	[36]
Coelurosauria	Tyrannosauridae	Tyrannosaurus rex	MOR 1125	UNKNOWN	Maastrichtian, Upper Cretaceous	Hell Creek Formation	Femur/Tibia	UNKNOWN (PRB/MB)	[28, 40]
Coelurosauria	Tyrannosauridae	Tyrannosaurus rex	MOR 1125	UNKNOWN	Maastrichtian, Upper Cretaceous	Hell Creek Formation	Right Dentary	Bite mark	[36]
Coelurosauria	Tyrannosauridae	Tyrannosaurus rex	FMNH PR 2081	Cheyenne River Indian Reservation, South Dakota, USA	Maastrichtian, Upper Cretaceous	Hell Creek Formation	Right Cervical Rib 10th	Fracture	[35, 41]
Coelurosauria	Tyrannosauridae	Tyrannosaurus rex	FMNH PR 2081	Cheyenne River Indian Reservation, South Dakota, USA	Maastrichtian, Upper Cretaceous	Hell Creek Formation	Right Dorsal Rib 3rd	Fracture-Osteomyelitis	[35, 41]
Coelurosauria	Tyrannosauridae	Tyrannosaurus rex	FMNH PR 2081	Cheyenne River Indian Reservation, South Dakota, USA	Maastrichtian, Upper Cretaceous	Hell Creek Formation	Right Dorsal Rib 4th	Fracture-Osteomyelitis	[35, 41]
Coelurosauria	Tyrannosauridae	Tyrannosaurus rex	FMNH PR 2081	Cheyenne River Indian Reservation, South Dakota, USA	Maastrichtian, Upper Cretaceous	Hell Creek Formation	Right Dorsal Rib 5th	Fracture-Osteomyelitis	[35, 41]
Coelurosauria	Tyrannosauridae	Tyrannosaurus rex	FMNH PR 2081	Cheyenne River Indian Reservation, South Dakota, USA	Maastrichtian, Upper Cretaceous	Hell Creek Formation	Left Dorsal Rib 7th	Fracture	[41]
Coelurosauria	Tyrannosauridae	Tyrannosaurus rex	FMNH PR 2081	Cheyenne River Indian Reservation, South Dakota, USA	Maastrichtian, Upper Cretaceous	Hell Creek Formation	Left Dorsal Rib 8th	Osteomyelitis	[41]
Coelurosauria	Tyrannosauridae	Tyrannosaurus rex	FMNH PR 2081	Cheyenne River Indian Reservation, South Dakota, USA	Maastrichtian, Upper Cretaceous	Hell Creek Formation	Left Dorsal Rib 10th	Fracture	[41]
Coelurosauria	Tyrannosauridae	Tyrannosaurus rex	FMNH PR 2081	Cheyenne River Indian Reservation, South Dakota, USA	Maastrichtian, Upper Cretaceous	Hell Creek Formation	Left Dorsal Rib 11st	Fracture	[41]
Coelurosauria	Tyrannosauridae	Tyrannosaurus rex	FMNH PR 2081	Cheyenne River Indian Reservation, South Dakota, USA	Maastrichtian, Upper Cretaceous	Hell Creek Formation	Metacarpal I	Gout	[4, 37]
Coelurosauria	Tyrannosauridae	Tyrannosaurus rex	FMNH PR 2081	Cheyenne River Indian Reservation, South Dakota, USA	Maastrichtian, Upper Cretaceous	Hell Creek Formation	Metacarpal II	Gout	[4, 37]
Coelurosauria	Tyrannosauridae	Tyrannosaurus rex	FMNH PR 2081	Cheyenne River Indian Reservation, South Dakota, USA	Maastrichtian, Upper Cretaceous	Hell Creek Formation	Fibula	Fracture	[4, 42]
Coelurosauria	Tyrannosauridae	Tyrannosaurus rex	FMNH PR 2081	Cheyenne River Indian Reservation, South Dakota, USA	Maastrichtian, Upper Cretaceous	Hell Creek Formation	Left Surangular	Bite mark	[36]
Coelurosauria	Tyrannosauridae	Tyrannosaurus rex	FMNH PR 2081	Cheyenne River Indian Reservation, South Dakota, USA	Maastrichtian, Upper Cretaceous	Hell Creek Formation	Right Dentary	Bite mark	[36]
Coelurosauria	Tyrannosauridae	Tyrannosaurus rex	FMNH PR 2081	Cheyenne River Indian Reservation, South Dakota, USA	Maastrichtian, Upper Cretaceous	Hell Creek Formation	Left Dentary	Bite mark	[36]
Coelurosauria	Tyrannosauridae	Tyrannosaurus rex	FMNH PR 2081	Cheyenne River Indian Reservation, South Dakota, USA	Maastrichtian, Upper Cretaceous	Hell Creek Formation	Right Splenial	UNKNOWN	[41]
Coelurosauria	Tyrannosauridae	Tyrannosaurus rex	FMNH PR 2081	Cheyenne River Indian Reservation, South Dakota, USA	Maastrichtian, Upper Cretaceous	Hell Creek Formation	Left Angular	UNKNOWN	[41]
Coelurosauria	Tyrannosauridae	Tyrannosaurus rex	FMNH PR 2081	Cheyenne River Indian Reservation, South Dakota, USA	Maastrichtian, Upper Cretaceous	Hell Creek Formation	Right Jugal	Osteomyelitis	[41]
Coelurosauria	Tyrannosauridae	Tyrannosaurus rex	FMNH PR 2081	Cheyenne River Indian Reservation, South Dakota, USA	Maastrichtian, Upper Cretaceous	Hell Creek Formation	Teeth	Congenital malformation	[4, 41, 43]
Coelurosauria	Tyrannosauridae	Tyrannosaurus rex	FMNH PR 2081	Cheyenne River Indian Reservation, South Dakota, USA	Maastrichtian, Upper Cretaceous	Hell Creek Formation	Dorsal Vertebrae	DISH	[35]
Coelurosauria	Tyrannosauridae	Tyrannosaurus rex	FMNH PR 2081	Cheyenne River Indian Reservation, South Dakota, USA	Maastrichtian, Upper Cretaceous	Hell Creek Formation	Caudal Vertebra/1	Fusion-Osteomyelitis	[35, 41, 44]
Coelurosauria	Tyrannosauridae	Tyrannosaurus rex	FMNH PR 2081	Cheyenne River Indian Reservation, South Dakota, USA	Maastrichtian, Upper Cretaceous	Hell Creek Formation	Caudal Vertebra/2	Fusion-Osteomyelitis	[35, 41, 44]
Coelurosauria	Tyrannosauridae	Tyrannosaurus rex	FMNH PR 2081	Cheyenne River Indian Reservation, South Dakota, USA	Maastrichtian, Upper Cretaceous	Hell Creek Formation	Gastralia	Fracture	[35, 41]
Coelurosauria	Tyrannosauridae	Tyrannosaurus rex	FMNH PR 2081	Cheyenne River Indian Reservation, South Dakota, USA	Maastrichtian, Upper Cretaceous	Hell Creek Formation	Furcula	Fracture	[39]
Coelurosauria	Tyrannosauridae	Tyrannosaurus rex	FMNH PR 2081	Cheyenne River Indian Reservation, South Dakota, USA	Maastrichtian, Upper Cretaceous	Hell Creek Formation	Right Coracoid	Fracture	[41]
Coelurosauria	Tyrannosauridae	Tyrannosaurus rex	FMNH PR 2081	Cheyenne River Indian Reservation, South Dakota, USA	Maastrichtian, Upper Cretaceous	Hell Creek Formation	Right Humerus	Osteomyelitis	[41]
Coelurosauria	Tyrannosauridae	Tyrannosaurus rex	FMNH PR 2081	Cheyenne River Indian Reservation, South Dakota, USA	Maastrichtian, Upper Cretaceous	Hell Creek Formation	Right Humerus	Tendon Avulsion	[35, 45]
Coelurosauria	Tyrannosauridae	Tyrannosaurus rex	FMNH PR 2081	Cheyenne River Indian Reservation, South Dakota, USA	Maastrichtian, Upper Cretaceous	Hell Creek Formation	Left Fibula	Fracture-Osteomyelitis	[4, 41]
Coelurosauria	Tyrannosauridae	Tyrannosaurus rex	BHI-3033	Buffalo, South Dakota, USA	Maastrichtian, Upper Cretaceous	Hell Creek Formation	Occipital crest	Bite mark	[8, 35]
Coelurosauria	Tyrannosauridae	Tyrannosaurus rex	BHI-3033	Buffalo, South Dakota, USA	Maastrichtian, Upper Cretaceous	Hell Creek Formation	Right Jugal	Bite mark	[4, 9]
Coelurosauria	Tyrannosauridae	Tyrannosaurus rex	BHI-3033	Buffalo, South Dakota, USA	Maastrichtian, Upper Cretaceous	Hell Creek Formation	Right Surangular	Bite mark	[4, 9]
Coelurosauria	Tyrannosauridae	Tyrannosaurus rex	BHI-3033	Buffalo, South Dakota, USA	Maastrichtian, Upper Cretaceous	Hell Creek Formation	Ribs	Fracture	[4, 9]
Coelurosauria	Tyrannosauridae	Tyrannosaurus rex	BHI-3033	Buffalo, South Dakota, USA	Maastrichtian, Upper Cretaceous	Hell Creek Formation	Cervical Vertebrae	UNKNOWN	[4, 9]
Coelurosauria	Tyrannosauridae	Tyrannosaurus rex	BHI-3033	Buffalo, South Dakota, USA	Maastrichtian, Upper Cretaceous	Hell Creek Formation	Rib	Osteomyelitis	[46]
Coelurosauria	Tyrannosauridae	Tyrannosaurus rex	LACM 23844	Buffalo, South Dakota, USA	Maastrichtian, Upper Cretaceous	Hell Creek Formation	Phalanx	Fracture	[27]
Coelurosauria	Tyrannosauridae	Tyrannosaurus rex	LACM 23844	Buffalo, South Dakota, USA	Maastrichtian, Upper Cretaceous	Hell Creek Formation	Right Surangular	Bite mark-Osteomyelitis	[4, 47]
Coelurosauria	Tyrannosauridae	Tyrannosaurus rex	AMNH 5027	Montana, USA	Maastrichtian, Upper Cretaceous	Hell Creek Formation	Cervical Vertebra 10th	Congenital malformation	[4, 42]
Coelurosauria	Tyrannosauridae	Tyrannosaurus rex	AMNH 5027	Montana, USA	Maastrichtian, Upper Cretaceous	Hell Creek Formation	Dorsal Vertebra 1st	Congenital malformation	[4, 42]
Coelurosauria	Tyrannosauridae	Tyrannosaurus rex	AMNH 5027	Montana, USA	Maastrichtian, Upper Cretaceous	Hell Creek Formation	Dorsal Vertebra 7th	Congenital malformation	[4, 48]
Coelurosauria	Tyrannosauridae	Tyrannosaurus rex	AMNH 5027	Montana, USA	Maastrichtian, Upper Cretaceous	Hell Creek Formation	Dorsal Vertebra 8th	Congenital malformation	[4, 48]
Coelurosauria	Tyrannosauridae	Tyrannosaurus rex	AMNH 5027	Montana, USA	Maastrichtian, Upper Cretaceous	Hell Creek Formation	Ribs	Fracture	[4]
Coelurosauria	Tyrannosauridae	Tyrannosaurus rex	MOR 008	Montana, USA	Maastrichtian, Upper Cretaceous	Hell Creek Formation	Right Angular	UNKNOWN	[35, 47]
Coelurosauria	Tyrannosauridae	Tyrannosaurus rex	MOR 008	Montana, USA	Maastrichtian, Upper Cretaceous	Hell Creek Formation	Right Surangular	Osteomyelitis	[4]
Coelurosauria	Tyrannosauridae	Tyrannosaurus rex	MOR 008	Montana, USA	Maastrichtian, Upper Cretaceous	Hell Creek Formation	Right Quadrate	UNKNOWN	[4]
Coelurosauria	Tyrannosauridae	Tyrannosaurus rex	BMR P2002.4.1	Montana, USA	Maastrichtian, Upper Cretaceous	Hell Creek Formation	Left Maxilla	Bite mark	[49]
Coelurosauria	Tyrannosauridae	Tyrannosaurus rex	BMR P2002.4.1	Montana, USA	Maastrichtian, Upper Cretaceous	Hell Creek Formation	Left Nasal	Bite mark	[49]
Coelurosauria	Tyrannosauridae	Tyrannosaurus rex	BMR P2002.4.1	Montana, USA	Maastrichtian, Upper Cretaceous	Hell Creek Formation	Pedal Phalanx	Osteochondroma	[35]
Coelurosauria	Tyrannosauridae	Gorgosaurus libratus	NMC 2120	Red Deer River, Alberta, Canada	Campanian, Upper Cretaceous	Dinosaur Park Formation	Right Dorsal Rib 3rd	Fracture	[4, 50]
Coelurosauria	Tyrannosauridae	Gorgosaurus libratus	NMC 2120	Red Deer River, Alberta, Canada	Campanian, Upper Cretaceous	Dinosaur Park Formation	Gastralium 13th	Fracture	[4, 50]
Coelurosauria	Tyrannosauridae	Gorgosaurus libratus	NMC 2120	Red Deer River, Alberta, Canada	Campanian, Upper Cretaceous	Dinosaur Park Formation	Gastralium 14th	Fracture	[4, 50]
Coelurosauria	Tyrannosauridae	Gorgosaurus libratus	NMC 2120	Red Deer River, Alberta, Canada	Campanian, Upper Cretaceous	Dinosaur Park Formation	Left Fibula	Fracture	[4, 50]
Coelurosauria	Tyrannosauridae	Gorgosaurus libratus	NMC 2120	Red Deer River, Alberta, Canada	Campanian, Upper Cretaceous	Dinosaur Park Formation	Left Metatarsal IV	UNKNOWN	[4, 50]
Coelurosauria	Tyrannosauridae	Gorgosaurus libratus	NMC 2120	Red Deer River, Alberta, Canada	Campanian, Upper Cretaceous	Dinosaur Park Formation	Right Pedal Phalanx III-3	UNKNOWN	[4, 50]
Coelurosauria	Tyrannosauridae	Gorgosaurus libratus	NMC 2120	Red Deer River, Alberta, Canada	Campanian, Upper Cretaceous	Dinosaur Park Formation	Right Pedal Phalanx III-4	UNKNOWN	[4, 50]
Coelurosauria	Tyrannosauridae	Gorgosaurus libratus	ROM 1247	Alberta, Canada	UNKNOWN	UNKNOWN	Fibula	Fracture	[51]
Coelurosauria	Tyrannosauridae	Gorgosaurus libratus	TMP94.1.2.602	Alberta, Canada	Campanian, Upper Cretaceous	Dinosaur Park Formation	Right Fibula	Fracture	[4, 9]
Coelurosauria	Tyrannosauridae	Gorgosaurus libratus	TMP94.1.2.602	Alberta, Canada	Campanian, Upper Cretaceous	Dinosaur Park Formation	Dorsal Ribs	Fracture	[4, 9]
Coelurosauria	Tyrannosauridae	Gorgosaurus libratus	TMP94.1.2.602	Alberta, Canada	Campanian, Upper Cretaceous	Dinosaur Park Formation	Gastralium	Fracture	[4, 9]
Coelurosauria	Tyrannosauridae	Gorgosaurus libratus	TMP94.1.2.602	Alberta, Canada	Campanian, Upper Cretaceous	Dinosaur Park Formation	Skull bones	Bite mark	[4, 9]
Coelurosauria	Tyrannosauridae	Gorgosaurus libratus	TMP91.36.500	Alberta, Canada	Campanian, Upper Cretaceous	Dinosaur Park Formation	Gastralium	Fracture (Pseudarthrosis)	[35]
Coelurosauria	Tyrannosauridae	Gorgosaurus libratus	TMP91.36.500	Alberta, Canada	Campanian, Upper Cretaceous	Dinosaur Park Formation	Right Fibula	Fracture	[4, 9]
Coelurosauria	Tyrannosauridae	Gorgosaurus libratus	TMP91.36.500	Alberta, Canada	Campanian, Upper Cretaceous	Dinosaur Park Formation	Skull bones	Bite mark	[4, 9]
Coelurosauria	Tyrannosauridae	Gorgosaurus libratus	TMP91.36.500	Alberta, Canada	Campanian, Upper Cretaceous	Dinosaur Park Formation	Dentary	Fracture	[4, 9]
Coelurosauria	Tyrannosauridae	Gorgosaurus libratus	TMP91.36.500	Alberta, Canada	Campanian, Upper Cretaceous	Dinosaur Park Formation	Right Pedal Phalanx	Osteochondroma	[4, 9]
Coelurosauria	Tyrannosauridae	Gorgosaurus libratus	TMP91.36.500	Alberta, Canada	Campanian, Upper Cretaceous	Dinosaur Park Formation	Left Metatarsal IV	Osteochondroma	[4, 9]
Coelurosauria	Tyrannosauridae	Gorgosaurus libratus	UA 10	UNKNOWN	Campanian, Upper Cretaceous	Oldman Formation	Humerus	UNKNOWN	[4, 9, 52]
Coelurosauria	Tyrannosauridae	Gorgosaurus libratus	FMNH PR308	UNKNOWN	Campanian, Upper Cretaceous	Oldman Formation	Humerus	UNKNOWN	[4, 9, 52]
Coelurosauria	Tyrannosauridae	Gorgosaurus	RTMP 2002.12.11	Dinosaur Provincial Park, Alberta, Canada	UNKNOWN	UNKNOWN	Right Dentary	Bite mark	[36]
Coelurosauria	Tyrannosauridae	Gorgosaurus	ROM	UNKNOWN	Campanian, Upper Cretaceous	Dinosaur Park Formation	Right Fibula	Fracture	[4]
Coelurosauria	Tyrannosauridae	Daspletosaurus	TMP 1994.143.0001	Dinosaur Provincial Park, Alberta, Canada	Campanian, Upper Cretaceous	Dinosaur Park Formation	Right Premaxilla	Bite mark	[53]
Coelurosauria	Tyrannosauridae	Daspletosaurus	TMP 1994.143.0001	Dinosaur Provincial Park, Alberta, Canada	Campanian, Upper Cretaceous	Dinosaur Park Formation	Left Premaxilla	Bite mark	[53]
Coelurosauria	Tyrannosauridae	Daspletosaurus	TMP 1994.143.0001	Dinosaur Provincial Park, Alberta, Canada	Campanian, Upper Cretaceous	Dinosaur Park Formation	Left Nasal	Bite mark	[53]
Coelurosauria	Tyrannosauridae	Daspletosaurus	TMP 1994.143.0001	Dinosaur Provincial Park, Alberta, Canada	Campanian, Upper Cretaceous	Dinosaur Park Formation	Right Nasal	Bite mark	[53]
Coelurosauria	Tyrannosauridae	Daspletosaurus	TMP 1994.143.0001	Dinosaur Provincial Park, Alberta, Canada	Campanian, Upper Cretaceous	Dinosaur Park Formation	Right Maxilla	Bite mark-Osteomyelitis	[53]
Coelurosauria	Tyrannosauridae	Daspletosaurus	TMP 1994.143.0001	Dinosaur Provincial Park, Alberta, Canada	Campanian, Upper Cretaceous	Dinosaur Park Formation	Left Maxilla	Bite mark	[53]
Coelurosauria	Tyrannosauridae	Daspletosaurus	TMP 1994.143.0001	Dinosaur Provincial Park, Alberta, Canada	Campanian, Upper Cretaceous	Dinosaur Park Formation	Right Jugal	Bite mark-Osteomyelitis	[53]
Coelurosauria	Tyrannosauridae	Daspletosaurus	TMP 1994.143.0001	Dinosaur Provincial Park, Alberta, Canada	Campanian, Upper Cretaceous	Dinosaur Park Formation	Left Lacrimal	Bite mark	[53]
Coelurosauria	Tyrannosauridae	Daspletosaurus	TMP 1994.143.0001	Dinosaur Provincial Park, Alberta, Canada	Campanian, Upper Cretaceous	Dinosaur Park Formation	Left Postorbital	Bite mark	[53]
Coelurosauria	Tyrannosauridae	Daspletosaurus	TMP 1994.143.0001	Dinosaur Provincial Park, Alberta, Canada	Campanian, Upper Cretaceous	Dinosaur Park Formation	Right Postorbital	Bite mark	[53]
Coelurosauria	Tyrannosauridae	Daspletosaurus	TMP 1994.143.0001	Dinosaur Provincial Park, Alberta, Canada	Campanian, Upper Cretaceous	Dinosaur Park Formation	Left Quadratojugal	Osteomyelitis	[53]
Coelurosauria	Tyrannosauridae	Daspletosaurus	TMP 1994.143.0001	Dinosaur Provincial Park, Alberta, Canada	Campanian, Upper Cretaceous	Dinosaur Park Formation	Parietal (nuchal crest)	Bite mark	[53]
Coelurosauria	Tyrannosauridae	Daspletosaurus	TMP 1994.143.0001	Dinosaur Provincial Park, Alberta, Canada	Campanian, Upper Cretaceous	Dinosaur Park Formation	Right Dentary	Bite mark	[53]
Coelurosauria	Tyrannosauridae	Daspletosaurus	TMP 1994.143.0001	Dinosaur Provincial Park, Alberta, Canada	Campanian, Upper Cretaceous	Dinosaur Park Formation	Right Surangular	Bite mark	[36]
Coelurosauria	Tyrannosauridae	Daspletosaurus	UNKNOWN	UNKNOWN	Campanian, Upper Cretaceous	Kirtland Formation	Ectopterygoid	Bite mark-Osteomyelitis	[4, 9, 54]
Coelurosauria	Tyrannosauridae	Daspletosaurus	UNKNOWN	UNKNOWN	Campanian, Upper Cretaceous	Kirtland Formation	Rib	Fracture	[4, 9, 54]
Coelurosauria	Tyrannosauridae	Daspletosaurus	RTMP 2001.36.01	Manyberries Locality, Alberta, Canada	Santonian-Campanian, Upper Cretaceous	Milk River Formation	Right Prearticular	Bite mark	[36]
Coelurosauria	Tyrannosauridae	Daspletosaurus	RTMP 2001.36.01	Manyberries Locality, Alberta, Canada	Santonian-Campanian, Upper Cretaceous	Milk River Formation	Left Surangular	Bite mark	[36]
Coelurosauria	Tyrannosauridae	Daspletosaurus	RTMP 2001.36.01	Manyberries Locality, Alberta, Canada	Santonian-Campanian, Upper Cretaceous	Milk River Formation	Right Surangular	Bite mark	[36]
Coelurosauria	Tyrannosauridae	Daspletosaurus torosus	NMC 8506	Steveville, Alberta, Canada	Campanian, Upper Cretaceous	Oldman Formation	Humerus	Fracture	[52]
Coelurosauria	Tyrannosauridae	Albertosaurus	UNKNOWN	UNKNOWN	UNKNOWN	UNKNOWN	Skull bones	Bite mark	[4, 29]
Coelurosauria	Tyrannosauridae	Albertosaurus	AMNH 5432	UNKNOWN	UNKNOWN	UNKNOWN	Phalanx	Fracture	[27]
Coelurosauria	Tyrannosauridae	Albertosaurus	MOR 379	UNKNOWN	UNKNOWN	UNKNOWN	Humerus	Fracture	[8, 35]
Coelurosauria	Tyrannosauridae	Albertosaurus sarcophagus	RTMP 1981.10.01	Trochu, Alberta, Canada	UNKNOWN	UNKNOWN	Left Surangular	Bite mark	[36]
Coelurosauria	Tyrannosauridae	Albertosaurus sarcophagus	TMP 1998.59.4	Dry Island Buffalo Jump Provincial Park, Alberta, Canada	Maastrichtian, Upper Cretaceous	Horseshoe Canyon Formation	Rib	Fracture	[55]
Coelurosauria	Tyrannosauridae	Albertosaurus sarcophagus	TMP 1998.59.5	Dry Island Buffalo Jump Provincial Park, Alberta, Canada	Maastrichtian, Upper Cretaceous	Horseshoe Canyon Formation	Rib	Fracture	[55]
Coelurosauria	Tyrannosauridae	Albertosaurus sarcophagus	TMP 1998.63.96	Dry Island Buffalo Jump Provincial Park, Alberta, Canada	Maastrichtian, Upper Cretaceous	Horseshoe Canyon Formation	Gastralium	Fracture	[55]
Coelurosauria	Tyrannosauridae	Albertosaurus sarcophagus	TMP 2000.45.15	Dry Island Buffalo Jump Provincial Park, Alberta, Canada	Maastrichtian, Upper Cretaceous	Horseshoe Canyon Formation	Right Pedal Phalanx IV-2	UNKNOWN (enthesophytes)	[55]
Coelurosauria	Tyrannosauridae	Albertosaurus sarcophagus	TMP 1999.50.14	Dry Island Buffalo Jump Provincial Park, Alberta, Canada	Maastrichtian, Upper Cretaceous	Horseshoe Canyon Formation	Right Pedal Phalanx II-1	UNKNOWN (enthesophytes)	[55]
Coelurosauria	Tyrannosauridae	Albertosaurus sarcophagus	TMP 2000.45.44	Dry Island Buffalo Jump Provincial Park, Alberta, Canada	Maastrichtian, Upper Cretaceous	Horseshoe Canyon Formation	Right Pedal Phalanx II-2	UNKNOWN (enthesophytes)	[55]
Coelurosauria	Tyrannosauridae	Albertosaurus sarcophagus	TMP 2003.45.84	Dry Island Buffalo Jump Provincial Park, Alberta, Canada	Maastrichtian, Upper Cretaceous	Horseshoe Canyon Formation	Left Dentary	Bite mark	[55]
Coelurosauria	Tyrannosauridae	Albertosaurus sarcophagus	ROM 807	Red Deer River, Alberta, Canada	Maastrichtian, Upper Cretaceous	Horseshoe Canyon Formation	Ilium	Osteomyelitis	[4]
Coelurosauria	Tyrannosauridae	Albertosaurus sarcophagus	ROM 807	Red Deer River, Alberta, Canada	Maastrichtian, Upper Cretaceous	Horseshoe Canyon Formation	Left Metatarsal IV	UNKNOWN	[4, 52, 56]
Coelurosauria	Ornithomimidae	Arkansaurus fridayii	UAM 74-16-4	Locksburg, Arkansas, USA	Aptian-Albian, Lower Cretaceous	Trinity Group	Pedal Phalanx II-1	Fracture	[57]
Coelurosauria	Ornithomimidae	Arkansaurus fridayii	UAM 74-16-5	Locksburg, Arkansas, USA	Aptian-Albian, Lower Cretaceous	Trinity Group	Pedal Phalanx III-1	Fracture	[57]
Coelurosauria	Ornithomimidae	Arkansaurus fridayii	UAM 74-16-6	Locksburg, Arkansas, USA	Aptian-Albian, Lower Cretaceous	Trinity Group	Pedal Phalanx III-2	Tendon Avulsion	[57]
Coelurosauria	Ornithomimidae	Arkansaurus fridayii	UAM 74-16-7	Locksburg, Arkansas, USA	Aptian-Albian, Lower Cretaceous	Trinity Group	Pedal Phalanx IV-1	Gout	[57]
Coelurosauria	Ornithomimidae	Ornithomimidae indet.	MMNS VP-6332	Lowndes County, Mississippi, USA	Santonian, Upper Cretaceous	Eutaw Formation	Metatarsal II	Fracture-Osteomyelitis	[58]
Coelurosauria	Ornithomimidae	Ornithomimidae indet.	SMP VP-971	New Mexico, USA	Campanian, Upper Cretaceous	Kirtland Formation	Right Metatarsal IV	Fracture	[9, 59]
Coelurosauria	Ornithomimidae	Ornithomimidae indet.	-	UNKNOWN	UNKNOWN	UNKNOWN	Phalanx	Fracture	[27]
Coelurosauria	Ornithomimidae	Ornithomimidae indet.	TMP 99.26.1	Dinosaur Provincial Park, Alberta, Canada	Campanian, Upper Cretaceous	Dinosaur Park Formation	Metatarsal IV	Fracture	[59]
Coelurosauria	Ornithomimidae	Ornithomimidae indet.	TMP 99.55.118	Dinosaur Provincial Park, Alberta, Canada	Campanian, Upper Cretaceous	Dinosaur Park Formation	Left Metatarsal IV	UNKNOWN	[59]
Coelurosauria	Ornithomimidae	Ornithomimidae indet.	TMP 80.16.796	Dinosaur Provincial Park, Alberta, Canada	Campanian, Upper Cretaceous	Dinosaur Park Formation	Pedal Phalanx III-1	Fracture	[59]
Coelurosauria	Ornithomimidae	Ornithomimidae indet.	Misplaced	Dinosaur Provincial Park, Alberta, Canada	Campanian, Upper Cretaceous	Dinosaur Park Formation	Pedal Phalanx IV-2 or IV-3	UNKNOWN (fused)	[59]
Coelurosauria	Ornithomimidae	Ornithomimidae indet.	Misplaced	Dinosaur Provincial Park, Alberta, Canada	Campanian, Upper Cretaceous	Dinosaur Park Formation	Pedal Phalanx IV-3 or IV-4	UNKNOWN (fused)	[59]
Coelurosauria	Ornithomimidae	Ornithomimidae indet.	TMP 1990.52.12	Dry Island Buffalo Jump Provincial Park, Alberta, Canada	Maastrichtian, Upper Cretaceous	Scollard Formation	Right Pedal Phalanx III-1	Gout	[60]
Coelurosauria	Ornithomimidae	Ornithomimidae indet.	MMNS VP-6332	Lowndes County, Mississippi, USA	Santonian, Upper Cretaceous	Eutaw Formation	Right Metatarsal II	UNKNOWN	[61]
Coelurosauria	Deinocheridae	Deinocheirus mirificus	ZPAL MgD-I/6	Nemegt Basi, Gobi Desert, Mongolia	Campanian-Maastrichtian, Upper Cretaceous	Nemegt Formation	Left Manual Phalanx III-1	UNKNOWN	[4]
Coelurosauria	Deinocheridae	Deinocheirus mirificus	ZPAL MgD-I/6	Nemegt Basi, Gobi Desert, Mongolia	Campanian-Maastrichtian, Upper Cretaceous	Nemegt Formation	Left Manual Phalanx III-2	UNKNOWN	[4]
Coelurosauria	Deinocheridae	Deinocheirus mirificus	MPC-D 100/126	Altan Uul III locality, Nemegt Basin, Mongolia	Campanian-Maastrichtian, Upper Cretaceous	Nemegt Formation	Gastralium/1	Bite mark	[62]
Coelurosauria	Deinocheridae	Deinocheirus mirificus	MPC-D 100/126	Altan Uul III locality, Nemegt Basin, Mongolia	Campanian-Maastrichtian, Upper Cretaceous	Nemegt Formation	Gastralium/2	Bite mark	[62]
Coelurosauria	Caenagnathidae	Chirostenotes	RTMP 92.36.448	UNKNOWN	UNKNOWN	UNKNOWN	Phalanx	Fracture	[27]
Coelurosauria	Oviraptoridae	Citipati osmolskae	IGM 100/979	Ukhaa Tolgod, Gobi Desert, Mongolia	Campanian, Upper Cretaceous	Djadokhta Formation	Right Ulna	Fracture	[4, 63]
Coelurosauria	Dromaeosauridae	Dromaeosauridae indet.	RTMP 79.14.900	UNKNOWN	UNKNOWN	UNKNOWN	Phalanx	Fracture	[27]
Coelurosauria	Dromaeosauridae	Deinonychus antirrhopus	YPM 5205	Big Horn County, Montana, USA	Aptian-Albian, Lower Cretaceous	Cloverly Formation	Pedal Phalanx II-2	Fracture-Osteomyelitis	[4, 9, 64]
Coelurosauria	Dromaeosauridae	Saurornitholestes	RTMP 89.172.32	UNKNOWN	UNKNOWN	UNKNOWN	Phalanx	Fracture	[27]
Coelurosauria	Dromaeosauridae	Saurornitholestes	RTMP 94.172.32	UNKNOWN	UNKNOWN	UNKNOWN	Phalanx	Fracture	[27]
Coelurosauria	Dromaeosauridae	Saurornitholestes	TMP88.121.39	near the Milk River, Alberta, Canada	Campanian, Upper Cretaceous	Dinosaur Park Formation	Left Dentray	Bite mark	[8, 65]
Coelurosauria	Dromaeosauridae	Saurornitholestes	RTMP 81.19.97	UNKNOWN	UNKNOWN	UNKNOWN	Phalanx	Fracture	[27]
Coelurosauria	Dromaeosauridae	Velociraptor mongoliensis	IGM 100/976	Gobi Desert, Mongolia	Campanian, Upper Cretaceous	Djadochta Formation	Braincase	Bite mark	[4, 66]
Coelurosauria	Dromaeosauridae	Velociraptor mongoliensis	IGM 100/985	Tugrugeen Shireh, Gobi Desert, Mongolia	Campanian, Upper Cretaceous	Djadochta Formation	Gastralium	Congenital malformation	[4, 67]
Coelurosauria	Troodontidae	Stenonychosaurus inequalis	TMP 79.8.1	Dinosaur Provincial Park, Alberta, Canada	Campanian, Upper Cretaceous	Oldman Formation	Parietal	Bite mark-Osteomyelitis	[4, 9]
Coelurosauria	Troodontidae	Troodon formosus	UCM 41666	Wyoming or Montana, USA	Maastrichtian, Upper Cretaceous	Lance or Hell Creek Formation	Left Dentary	Congenital malformation	[4, 68]
Table S1. Occurences arranged according to the pathological specimens. Different colors indicate different taxa.
Occurrences	Occurrences	Percentage
Tyrannosauridae (124)	124	36.7953
Allosauridae (78)	78	23.1454
Carcharodontosauridae (33)	33	9.79228
Abelisauridae (26)	26	7.71513
Ornithomimidae (14)	14	4.1543
Neotheropoda indet. (13)	13	3.85757
Megaraptoridae (10)	10	2.96736
Dromaeosauridae (8)	8	2.37389
Carnosauria indet. (7)	7	2.07715
Metriacanthosauridae (4)	4	1.18694
Deinocheridae (4)	4	1.18694
Coelophysidae (3)	3	0.890208
Herrerasauridae (2)	2	0.593472
Megalosauridae (2)	2	0.593472
Piatnitzkysauridae (2)	2	0.593472
Troodontidae (2)	2	0.593472
Ceratosauridae (1)	1	0.296736
Spinosauridae (1)	1	0.296736
Megaraptora (1)	1	0.296736
Caenagnathidae (1)	1	0.296736
Oviraptoridae (1)	1	0.296736
	337	100
Table S2. Percentage of each taxon with respet to the whole sample.
*All references cited in this table are reported in the Supplementary Material-2

## Sheet: Pathologies
DIAGNOSIS	SPECIES	COLLECTION NUMBER	LOCALITY	AGE	STRATIGRAPHIC UNIT	BONE
Fracture	Neotheropoda indet.	NMMNH P-4563	New Mexico, USA	Upper Triassic	Bull Canyon Formation	Fibula
Fracture	Dilophosaurus wetherilli	UCMP 37302	Arizona, USA	Sinemurian–Pliensbachian, Early Jurassic	Kayenta Formation	Cervical Vertebra 5th
Fracture	Dilophosaurus wetherilli	UCMP 37302	Arizona, USA	Sinemurian–Pliensbachian, Early Jurassic	Kayenta Formation	Left Scapula
Fracture	Dilophosaurus wetherilli	UCMP 37302	Arizona, USA	Sinemurian–Pliensbachian, Early Jurassic	Kayenta Formation	Left Radius
Fracture	Dilophosaurus wetherilli	UCMP 77270	Arizona, USA	Sinemurian–Pliensbachian, Early Jurassic	Kayenta Formation	Left Cervical Rib 9th
Fracture	Syntarsus rhodesiensis	UNKNOWN	UNKNOWN	UNKNOWN	UNKNOWN	Tibia
Fracture	Syntarsus rhodesiensis	UNKNOWN	UNKNOWN	UNKNOWN	UNKNOWN	Metatarsus
Fracture	Procompsognathus triassicus	SMNS 12591	Württemberg, Germany	Norian, Upper Triassic	Löwenstein Formation	Fibula
Fracture	Ceratosaurus nasicornis	USMN 4735	Colorado, USA	Kimmeridgian-Tithonian, Upper Jurassic	Morrison Formation	Metatarsal
Fracture (Pseudarthrosis)	Majungasaurus crenatissimus	FMNH PR 2836	Madagascar	Maastrichtian, Upper Cretaceous	Maevarano Formation	Dorsal Rib/1
Fracture (Pseudarthrosis)	Majungasaurus crenatissimus	FMNH PR 2836	Madagascar	Maastrichtian, Upper Cretaceous	Maevarano Formation	Dorsal Rib/2
Fracture (pseudarthrosis)	Majungasaurus crenatissimus	FMNH PR 2836	Madagascar	Maastrichtian, Upper Cretaceous	Maevarano Formation	Gastralia
Fracture	Monolophosaurus jangi	IVPP 84019	Xinjiang Uygur Zizhiqu, China	middle Bathonian–late Callovian, Middle Jurassic	Shishugou Formation	Dorsal Vertebra 10th
Fracture	Poekilopleuron bucklandii	UNKNOWN	Caen, Basse-Normandie, France	middle Bathonian, Middle Jurassic	Calcaire de Caen Formation	Manual Phalanx
Fracture	Megalosaurus bucklandii		England	middle Bathonian, Middle Jurassic	Taynton Limestone Formation	Cervical Rib
Fracture	Marshosaurus bicentesimus	UUVP 2742		Late Kimmeridgian—Early Tithonian, Upper Cretaceous	Morrison Formation	Right Ilium
Fracture	Mapusaurus rosae	MCF-PVPH 108–176	Neuquén, Argentina	Cenomanian- Turonian	Huincul Formation	Rib
Fracture-Osteomyelitis	Mapusaurus rosae	MCF-PVPH 108–175	Neuquén, Argentina	Cenomanian- Turonian	Huincul Formation	Rib
Fracture	Acrocanthosaurus atokensis	OMNH 10146	Atoka County, Oklahoma, USA	Aptian-Albian, Lower Cretaceous	Antlers Formation	Caudal Vertebra 11th
Fracture	Acrocanthosaurus atokensis	SMU 74646	Parker County, Texas, USA	Aptian-Albian, Lower Cretaceous	Twin Mountains Formation	Dorsal Rib/1
Fracture	Acrocanthosaurus atokensis	SMU 74646	Parker County, Texas, USA	Aptian-Albian, Lower Cretaceous	Twin Mountains Formation	Dorsal Rib/2
Fracture	Acrocanthosaurus atokensis	SMU 74646	Parker County, Texas, USA	Aptian-Albian, Lower Cretaceous	Twin Mountains Formation	Dorsal Rib/3
Fracture	Acrocanthosaurus atokensis	SMU 74646	Parker County, Texas, USA	Aptian-Albian, Lower Cretaceous	Twin Mountains Formation	Dorsal Rib/4
Fracture	Acrocanthosaurus atokensis	SMU 74646	Parker County, Texas, USA	Aptian-Albian, Lower Cretaceous	Twin Mountains Formation	Dorsal Rib/5
Fracture (pseudarthrosis)	Acrocanthosaurus atokensis	SMU 74646	Parker County, Texas, USA	Aptian-Albian, Lower Cretaceous	Twin Mountains Formation	Dorsal Rib
Fracture (pseudarthrosis)	Acrocanthosaurus atokensis	SMU 74646	Parker County, Texas, USA	Aptian-Albian, Lower Cretaceous	Twin Mountains Formation	Gastralium/1
Fracture (pseudarthrosis)	Acrocanthosaurus atokensis	SMU 74646	Parker County, Texas, USA	Aptian-Albian, Lower Cretaceous	Twin Mountains Formation	Gastralium/2
Fracture (pseudarthrosis)	Acrocanthosaurus atokensis	SMU 74646	Parker County, Texas, USA	Aptian-Albian, Lower Cretaceous	Twin Mountains Formation	Cervical Vertebra 3rd
Fracture (pseudarthrosis)	Acrocanthosaurus atokensis	SMU 74646	Parker County, Texas, USA	Aptian-Albian, Lower Cretaceous	Twin Mountains Formation	Cervical Vertebra 4th
Fracture (pseudarthrosis)	Allosaurus	DMNH 2149	UNKNOWN	UNKNOWN	UNKNOWN	Dorsal Rib
Fracture-Osteomyelitis	Allosaurus	BYUVP 5099	UNKNOWN	UNKNOWN	UNKNOWN	Humerus
Fracture	Allosaurus fragilis	SMA 0005	Big Horn County, Wyoming, USA	Late Kimmeridgian—Early Tithonian, Upper Cretaceous	Morrison Formation	Cervical Vertebra 5th
Fracture (pseudarthrosis)	Allosaurus fragilis	SMA 0005	Big Horn County, Wyoming, USA	Late Kimmeridgian—Early Tithonian, Upper Cretaceous	Morrison Formation	Scapula
Fracture (pseudarthrosis)	Allosaurus fragilis	SMA 0005	Big Horn County, Wyoming, USA	Late Kimmeridgian—Early Tithonian, Upper Cretaceous	Morrison Formation	Cervical Rib 4th
Fracture (pseudarthrosis)	Allosaurus fragilis	SMA 0005	Big Horn County, Wyoming, USA	Late Kimmeridgian—Early Tithonian, Upper Cretaceous	Morrison Formation	Right Dorsal Rib 5th
Fracture (pseudarthrosis)	Allosaurus fragilis	SMA 0005	Big Horn County, Wyoming, USA	Late Kimmeridgian—Early Tithonian, Upper Cretaceous	Morrison Formation	Left Dorsal Rib 3th
Fracture (pseudarthrosis)	Allosaurus fragilis	SMA 0005	Big Horn County, Wyoming, USA	Late Kimmeridgian—Early Tithonian, Upper Cretaceous	Morrison Formation	Left Dorsal Rib 7th
Fracture (pseudarthrosis)	Allosaurus fragilis	SMA 0005	Big Horn County, Wyoming, USA	Late Kimmeridgian—Early Tithonian, Upper Cretaceous	Morrison Formation	Left Dorsal Rib 9th
Fracture	Allosaurus fragilis	SMA 0005	Big Horn County, Wyoming, USA	Late Kimmeridgian—Early Tithonian, Upper Cretaceous	Morrison Formation	Ischium
Fracture-Osteomyelitis	Allosaurus fragilis	SMA 0005	Big Horn County, Wyoming, USA	Late Kimmeridgian—Early Tithonian, Upper Cretaceous	Morrison Formation	Pedal Phalanx II-2
Fracture	Allosaurus fragilis	MOR 693	Cleveland Lloyd Dinosaur Quarry, Utah, USA	Late Kimmeridgian—Early Tithonian, Upper Cretaceous	Morrison Formation	Dorsal Rib 3rd
Fracture	Allosaurus fragilis	MOR 693	Cleveland Lloyd Dinosaur Quarry, Utah, USA	Late Kimmeridgian—Early Tithonian, Upper Cretaceous	Morrison Formation	Dorsal Rib 4th
Fracture-Osteomyelitis	Allosaurus fragilis	MOR 693	Cleveland Lloyd Dinosaur Quarry, Utah, USA	Late Kimmeridgian—Early Tithonian, Upper Cretaceous	Morrison Formation	Dorsal Rib 5th
Fracture	Allosaurus fragilis	MOR 693	Cleveland Lloyd Dinosaur Quarry, Utah, USA	Late Kimmeridgian—Early Tithonian, Upper Cretaceous	Morrison Formation	Gastralium 5th
Fracture	Allosaurus fragilis	MOR 693	Cleveland Lloyd Dinosaur Quarry, Utah, USA	Late Kimmeridgian—Early Tithonian, Upper Cretaceous	Morrison Formation	Chevron 2nd
Fracture-Osteomyelitis	Allosaurus fragilis	MOR 693	Cleveland Lloyd Dinosaur Quarry, Utah, USA	Late Kimmeridgian—Early Tithonian, Upper Cretaceous	Morrison Formation	Manual Phalanx II-1
Fracture	Allosaurus fragilis	MOR 693	Cleveland Lloyd Dinosaur Quarry, Utah, USA	Late Kimmeridgian—Early Tithonian, Upper Cretaceous	Morrison Formation	Metatarsal III
Fracture	Allosaurus fragilis	MOR 693	Cleveland Lloyd Dinosaur Quarry, Utah, USA	Late Kimmeridgian—Early Tithonian, Upper Cretaceous	Morrison Formation	Pedal Phalanx II-3
Fracture-Osteomyelitis	Allosaurus fragilis	MOR 693	Cleveland Lloyd Dinosaur Quarry, Utah, USA	Late Kimmeridgian—Early Tithonian, Upper Cretaceous	Morrison Formation	Pedal Phalanx III-1
Fracture-Osteomyelitis	Allosaurus fragilis	UUVP 1657	Cleveland Lloyd Dinosaur Quarry, Utah, USA	Late Kimmeridgian—Early Tithonian, Upper Cretaceous	Morrison Formation	Pedal Phalanx III-1
Fracture	Allosaurus fragilis	UUVP 1853	Cleveland Lloyd Dinosaur Quarry, Utah, USA	Late Kimmeridgian—Early Tithonian, Upper Cretaceous	Morrison Formation	Pedal Phalanx II-3
Fracture	Allosaurus fragilis	UUVP 1847	Cleveland Lloyd Dinosaur Quarry, Utah, USA	Late Kimmeridgian—Early Tithonian, Upper Cretaceous	Morrison Formation	Rib
Fracture	Allosaurus fragilis	UUVP 2252	Cleveland Lloyd Dinosaur Quarry, Utah, USA	Late Kimmeridgian—Early Tithonian, Upper Cretaceous	Morrison Formation	Rib
Fracture	Allosaurus fragilis	UUVP 3435	Cleveland Lloyd Dinosaur Quarry, Utah, USA	Late Kimmeridgian—Early Tithonian, Upper Cretaceous	Morrison Formation	Humerus
Fracture	Allosaurus fragilis	UUVP 687	Cleveland Lloyd Dinosaur Quarry, Utah, USA	Late Kimmeridgian—Early Tithonian, Upper Cretaceous	Morrison Formation	Radius
Fracture	Allosaurus fragilis	YPM 4944	Cleveland Lloyd Dinosaur Quarry, Utah, USA	Late Kimmeridgian—Early Tithonian, Upper Cretaceous	Morrison Formation	Metacarpal
Fracture	Allosaurus fragilis	C-LQ 116	Cleveland Lloyd Dinosaur Quarry, Utah, USA	Late Kimmeridgian—Early Tithonian, Upper Cretaceous	Morrison Formation	Rib
Fracture	Allosaurus fragilis	USNM 4734		Late Kimmeridgian—Early Tithonian, Upper Cretaceous	Morrison Formation	Left Scapula
Fracture	Allosaurus fragilis	USNM 4734		Late Kimmeridgian—Early Tithonian, Upper Cretaceous	Morrison Formation	Left Fibula
Fracture (Pseudarthrosis)	Allosaurus fragilis	USNM 8367	Colorado, USA	Late Kimmeridgian—Early Tithonian, Upper Cretaceous	Morrison Formation	Gastralia
Fracture	Allosaurus fragilis	AMNH 324	UNKNOWN	UNKNOWN	UNKNOWN	Phalanges
Fracture	Allosaurus fragilis	AMNH 6128	UNKNOWN	UNKNOWN	UNKNOWN	Phalanges
Fracture	Sinraptor dongi	IVPP 10600	Jiangjunmiao, Xinjiang, China	Oxfordian, Late Jurassic	Shishugou Formation	Anterior Left Dorsal Rib
Fracture	Sinraptor dongi	IVPP 10600	Jiangjunmiao, Xinjiang, China	Oxfordian, Late Jurassic	Shishugou Formation	Several Dorsal Ribs
Fracture	Yangchuanosaurus hepingensis	ZDM 0024	Xinjiang, China	Bathonian–Tithonian, Middle to Upper Jurassic	Shaximiao Formation	Scapula
Fracture	Neovenator salerii	MIWG 6348/BMNHR 10001	Isle of Wight, England	late Hauterivian–early Barremian, Early Cretaceous	Wessex Formation	Dorsal Rib
Fracture	Neovenator salerii	MIWG 6348/BMNHR 10001	Isle of Wight, England	late Hauterivian–early Barremian, Early Cretaceous	Wessex Formation	Gastralium/1
Fracture	Neovenator salerii	MIWG 6348/BMNHR 10001	Isle of Wight, England	late Hauterivian–early Barremian, Early Cretaceous	Wessex Formation	Gastralium/2
Fracture	Neovenator salerii	MIWG 6348/BMNHR 10001	Isle of Wight, England	late Hauterivian–early Barremian, Early Cretaceous	Wessex Formation	Gastralium/3
Fracture	Phuwiangvenator yaemniyomi	SM-PW9B-47	Phu Wiang Mountain, Khon Kaen Province, Thailand	Valanginian–Hauterivian, Lower Cretaceous	Sao Khua Formation	Metatarsal III
Fracture (Pseudarthrosis)	Murusraptor barrosaensis	MCF-PVPH-411	Sierra Barrosa, Néuquén Province, Argentina	Coniacian, Upper Cretaceous	Sierra Barrosa Formation	Dorsal Rib 1st
Fracture-Osteomyelitis	Murusraptor barrosaensis	MCF-PVPH-411	Sierra Barrosa, Néuquén Province, Argentina	Coniacian, Upper Cretaceous	Sierra Barrosa Formation	Dorsal Rib 7th
Fracture	Murusraptor barrosaensis	MCF-PVPH-411	Sierra Barrosa, Néuquén Province, Argentina	Coniacian, Upper Cretaceous	Sierra Barrosa Formation	Dorsal Rib 9th
Fracture	Tyrannosauridae indet.	RTMP 81.16.328	UNKNOWN	UNKNOWN	UNKNOWN	Phalanx
Fracture	Tyrannosauridae indet.	RTMP 79.I4.694	UNKNOWN	UNKNOWN	UNKNOWN	UNKNOWN
Fracture	Tyrannosauridae indet.	RTMP 89.36.343	UNKNOWN	UNKNOWN	UNKNOWN	UNKNOWN
Fracture	Tyrannosauridae indet.	TMP 97.12.229	Dinosaur Provincial Park, Alberta, Canada	UNKNOWN	UNKNOWN	Gastralium
Fracture	Tyrannosauridae indet.	UNKNOWN (MOR)	UNKNOWN	UNKNOWN	UNKNOWN	Rib/1
Fracture	Tyrannosauridae indet.	UNKNOWN (MOR)	UNKNOWN	UNKNOWN	UNKNOWN	Rib/2
Fracture	Tyrannosauridae indet.	UNKNOWN (MOR)	UNKNOWN	UNKNOWN	UNKNOWN	Rib/3
Fracture	Tyrannosauridae indet.	UNKNOWN (MOR)	UNKNOWN	UNKNOWN	UNKNOWN	Humerus
Fracture	Tyrannosaurus	TCM 2001.90.1	UNKNOWN	UNKNOWN	UNKNOWN	Furcula
Fracture	Tyrannosaurus rex	FMNH PR2081	Cheyenne River Indian Reservation, South Dakota, USA	Maastrichtian, Upper Cretaceous	Hell Creek Formation	Right Cervical Rib 10th
Fracture-Osteomyelitis	Tyrannosaurus rex	FMNH PR2081	Cheyenne River Indian Reservation, South Dakota, USA	Maastrichtian, Upper Cretaceous	Hell Creek Formation	Right Dorsal Rib 3rd
Fracture-Osteomyelitis	Tyrannosaurus rex	FMNH PR2081	Cheyenne River Indian Reservation, South Dakota, USA	Maastrichtian, Upper Cretaceous	Hell Creek Formation	Right Dorsal Rib 4th
Fracture-Osteomyelitis	Tyrannosaurus rex	FMNH PR2081	Cheyenne River Indian Reservation, South Dakota, USA	Maastrichtian, Upper Cretaceous	Hell Creek Formation	Right Dorsal Rib 5th
Fracture	Tyrannosaurus rex	FMNH PR2081	Cheyenne River Indian Reservation, South Dakota, USA	Maastrichtian, Upper Cretaceous	Hell Creek Formation	Left Dorsal Rib 7th
Fracture	Tyrannosaurus rex	FMNH PR2081	Cheyenne River Indian Reservation, South Dakota, USA	Maastrichtian, Upper Cretaceous	Hell Creek Formation	Left Dorsal Rib 10th
Fracture	Tyrannosaurus rex	FMNH PR2081	Cheyenne River Indian Reservation, South Dakota, USA	Maastrichtian, Upper Cretaceous	Hell Creek Formation	Left Dorsal Rib 11th
Fracture	Tyrannosaurus rex	FMNH PR2081	Cheyenne River Indian Reservation, South Dakota, USA	Maastrichtian, Upper Cretaceous	Hell Creek Formation	Fibula
Fracture	Tyrannosaurus rex	FMNH PR2081	Cheyenne River Indian Reservation, South Dakota, USA	Maastrichtian, Upper Cretaceous	Hell Creek Formation	Gastralia
Fracture	Tyrannosaurus rex	FMNH PR2081	Cheyenne River Indian Reservation, South Dakota, USA	Maastrichtian, Upper Cretaceous	Hell Creek Formation	Furcula
Fracture	Tyrannosaurus rex	FMNH PR2081	Cheyenne River Indian Reservation, South Dakota, USA	Maastrichtian, Upper Cretaceous	Hell Creek Formation	Right Coracoid
Fracture-Osteomyelitis	Tyrannosaurus rex	FMNH PR2081	Cheyenne River Indian Reservation, South Dakota, USA	Maastrichtian, Upper Cretaceous	Hell Creek Formation	Left Fibula
Fracture	Tyrannosaurus rex	BHI-3033	Buffalo, South Dakota, USA	Maastrichtian, Upper Cretaceous	Hell Creek Formation	Ribs
Fracture	Tyrannosaurus rex	LACM 23844	Buffalo, South Dakota, USA	Maastrichtian, Upper Cretaceous	Hell Creek Formation	Phalanx
Fracture	Tyrannosaurus rex	AMNH 5027	Montana, USA	Maastrichtian, Upper Cretaceous	Hell Creek Formation	Ribs
Fracture	Gorgosaurus libratus	NMC 2120	Red Deer River, Alberta, Canada	Campanian, Upper Cretaceous	Dinosaur Park Formation	Right Dorsal Rib 3rd
Fracture	Gorgosaurus libratus	NMC 2120	Red Deer River, Alberta, Canada	Campanian, Upper Cretaceous	Dinosaur Park Formation	Gastralia 13th
Fracture	Gorgosaurus libratus	NMC 2120	Red Deer River, Alberta, Canada	Campanian, Upper Cretaceous	Dinosaur Park Formation	Gastralia 14th
Fracture	Gorgosaurus libratus	NMC 2120	Red Deer River, Alberta, Canada	Campanian, Upper Cretaceous	Dinosaur Park Formation	Left Fibula
Fracture	Gorgosaurus libratus	ROM 1247	Alberta, Canada	UNKNOWN	UNKNOWN	Fibula
Fracture	Gorgosaurus libratus	TMP94.1.2.602	Alberta, Canada	Campanian, Upper Cretaceous	Dinosaur Park Formation	Right Fibula
Fracture	Gorgosaurus libratus	TMP94.1.2.602	Alberta, Canada	Campanian, Upper Cretaceous	Dinosaur Park Formation	Dorsal Ribs
Fracture	Gorgosaurus libratus	TMP94.1.2.602	Alberta, Canada	Campanian, Upper Cretaceous	Dinosaur Park Formation	Gastralium
Fracture (Pseudarthrosis)	Gorgosaurus libratus	TMP91.36.500	Alberta, Canada	Campanian, Upper Cretaceous	Dinosaur Park Formation	Gastralium
Fracture	Gorgosaurus libratus	TMP91.36.500	Alberta, Canada	Campanian, Upper Cretaceous	Dinosaur Park Formation	Right Fibula
Fracture	Gorgosaurus libratus	TMP91.36.500	Alberta, Canada	Campanian, Upper Cretaceous	Dinosaur Park Formation	Dentary
Fracture	Gorgosaurus	ROM	UNKNOWN	Campanian, Upper Cretaceous	Dinosaur Park Formation	Right Fibula
Fracture	Daspletosaurus	UNKNOWN	UNKNOWN	Campanian, Upper Cretaceous	Kirtland Formation	Rib
Fracture	Daspletosaurus torosus	NMC 8506	Steveville, Alberta, Canada	Campanian, Upper Cretaceous	Oldman Formation	Humerus
Fracture	Albertosaurus	AMNH 5432				Phalanx
Fracture	Albertosaurus	MOR 379	UNKNOWN	UNKNOWN	UNKNOWN	Humerus
Fracture	Albertosaurus sarcophagus	TMP 1998.59.4	Dry Island Buffalo Jump Provincial Park, Alberta, Canada	Maastrichtian, Upper Cretaceous	Horseshoe Canyon Formation	Rib
Fracture	Albertosaurus sarcophagus	TMP 1998.59.5	Dry Island Buffalo Jump Provincial Park, Alberta, Canada	Maastrichtian, Upper Cretaceous	Horseshoe Canyon Formation	Rib
Fracture	Albertosaurus sarcophagus	TMP 1998.63.96	Dry Island Buffalo Jump Provincial Park, Alberta, Canada	Maastrichtian, Upper Cretaceous	Horseshoe Canyon Formation	Gastralium
Fracture	Arkansaurus fridayii	UAM 74-16-4	Locksburg, Arkansas, USA	Aptian-Albian, Lower Cretaceous	Trinity Group	Pedal Phalanx II-1
Fracture	Arkansaurus fridayii	UAM 74-16-5	Locksburg, Arkansas, USA	Aptian-Albian, Lower Cretaceous	Trinity Group	Pedal Phalanx III-1
Fracture-Osteomyelitis	Ornithomimidae indet.	MMNS VP-6332	Lowndes County, Mississippi, USA	Santonian, Upper Cretaceous	Eutaw Formation	Metatarsal II
Fracture	Ornithomimidae indet.	SMP VP-971	New Mexico, USA	Campanian, Upper Cretaceous	Kirtland Formation	Right Metatarsal IV
Fracture	Ornithomimidae indet.	-	UNKNOWN	UNKNOWN	UNKNOWN	Phalanx
Fracture	Ornithomimidae indet.	TMP 99.26.1	Dinosaur Provincial Park, Alberta, Canada	Campanian, Upper Cretaceous	Dinosaur Park Formation	Metatarsal IV
Fracture	Ornithomimidae indet.	TMP 80.16.796	Dinosaur Provincial Park, Alberta, Canada	Campanian, Upper Cretaceous	Dinosaur Park Formation	Pedal Phalanx III-1
Fracture	Chirostenotes	RTMP 92.36.448	UNKNOWN	UNKNOWN	UNKNOWN	Phalanx
Fracture	Citipati osmolskae	IGM 100/979	Ukhaa Tolgod, Gobi Desert, Mongolia	Campanian, Upper Cretaceous	Djadokhta Formation	Right Ulna
Fracture	Dromaeosauridae indet.	RTMP 79.14.900	UNKNOWN	UNKNOWN	UNKNOWN	Phalanx
Fracture-Osteomyelitis	Deinonychus antirrhopus	YPM 5205	Big Horn County, Montana, USA	Aptian-Albian, Lower Cretaceous	Cloverly Formation	Pedal Phalanx II-2
Fracture	Saurornitholestes	RTMP 89.172.32	UNKNOWN	UNKNOWN	UNKNOWN	Phalanx
Fracture	Saurornitholestes	RTMP 94.172.32	UNKNOWN	UNKNOWN	UNKNOWN	Phalanx
Fracture	Saurornitholestes	RTMP 81.19.97	UNKNOWN	UNKNOWN	UNKNOWN	Phalanx
Bite mark-Osteomyelitis	Herrerasaurus ischigualastensis	PVSJ 407	Aguada de la Peña, San Juan, Argentina	Carnian, Upper Cretaceous	Ischigualasto Formation	Parietal
Bite mark-Osteomyelitis	Herrerasaurus ischigualastensis	PVSJ 407	Aguada de la Peña, San Juan, Argentina	Carnian, Upper Cretaceous	Ischigualasto Formation	Left Splenial
Bite mark	Monolophosaurus jangi	IVPP 84019	Xinjiang Uygur Zizhiqu, China	middle Bathonian–late Callovian, Middle Jurassic	Shishugou Formation	Dentary
Bite mark-Osteomyelitis	Acrocanthosaurus atokensis	SMU 74646	Parker County, Texas, USA	Aptian-Albian, Lower Cretaceous	Twin Mountains Formation	Caudal Vertebra 16th
Bite mark	Acrocanthosaurus atokensis	SMU 74646	Parker County, Texas, USA	Aptian-Albian, Lower Cretaceous	Twin Mountains Formation	Dorsal Rib 13th
Bite mark (Amputation)	Allosaurus fragilis	UUVP 1851	Cleveland Lloyd Dinosaur Quarry, Utah, USA	Late Kimmeridgian—Early Tithonian, Upper Cretaceous	Morrison Formation	Pedal Phalanx IV-1
Bite mark (Amputation)	Allosaurus fragilis	UUVP 837	Cleveland Lloyd Dinosaur Quarry, Utah, USA	Late Kimmeridgian—Early Tithonian, Upper Cretaceous	Morrison Formation	Chevron
Bite mark	Sinraptor dongi	IVPP 10600	Jiangjunmiao, Xinjiang, China	Oxfordian, Upper Jurassic	Shishugou Formation	Skull bones
Bite mark	Carcharodontosaurus saharicus	SGM-Din 1	Kem Kem, Morocco	Cenomanian, Upper Cretaceous		Nasal
Bite mark	Murusraptor barrosaensis	MCF-PVPH-411	Sierra Barrosa, Néuquén Province, Argentina	Coniacian, Upper Cretaceous	Sierra Barrosa Formation	Parietal
Bite mark	Tyrannosaurus rex	BHI-3033	Buffalo, South Dakota, USA	Maastrichtian, Upper Cretaceous	Hell Creek Formation	Occipital crest
Bite mark	Tyrannosaurus rex	BHI-3033	Buffalo, South Dakota, USA	Maastrichtian, Upper Cretaceous	Hell Creek Formation	Right Jugal
Bite mark	Tyrannosaurus rex	BHI-3033	Buffalo, South Dakota, USA	Maastrichtian, Upper Cretaceous	Hell Creek Formation	Right Surangular
Bite mark-Osteomyelitis	Tyrannosaurus rex	LACM 23844	Buffalo, South Dakota, USA	Maastrichtian, Upper Cretaceous	Hell Creek Formation	Right Surangular
Bite mark	Tyrannosaurus rex	BMR P2002.4.1	Montana, USA	Maastrichtian, Upper Cretaceous	Hell Creek Formation	Left Maxilla
Bite mark	Tyrannosaurus rex	BMR P2002.4.1	Montana, USA	Maastrichtian, Upper Cretaceous	Hell Creek Formation	Left Nasal
Bite mark	Gorgosaurus libratus	TMP94.1.2.602	Alberta, Canada	Campanian, Upper Cretaceous	Dinosaur Park Formation	Skull bones
Bite mark	Gorgosaurus libratus	TMP91.36.500	Alberta, Canada	Campanian, Upper Cretaceous	Dinosaur Park Formation	Skull bones
Bite mark	Daspletosaurus	TMP 1994.143.0001	Dinosaur Provincial Park, Alberta, Canada	Campanian, Upper Cretaceous	Dinosaur Park Formation	Right Premaxilla
Bite mark	Daspletosaurus	TMP 1994.143.0001	Dinosaur Provincial Park, Alberta, Canada	Campanian, Upper Cretaceous	Dinosaur Park Formation	Left Premaxilla
Bite mark	Daspletosaurus	TMP 1994.143.0001	Dinosaur Provincial Park, Alberta, Canada	Campanian, Upper Cretaceous	Dinosaur Park Formation	Left Nasal
Bite mark	Daspletosaurus	TMP 1994.143.0001	Dinosaur Provincial Park, Alberta, Canada	Campanian, Upper Cretaceous	Dinosaur Park Formation	Right Nasal
Bite mark-Osteomyelitis	Daspletosaurus	TMP 1994.143.0001	Dinosaur Provincial Park, Alberta, Canada	Campanian, Upper Cretaceous	Dinosaur Park Formation	Right Maxilla
Bite mark	Daspletosaurus	TMP 1994.143.0001	Dinosaur Provincial Park, Alberta, Canada	Campanian, Upper Cretaceous	Dinosaur Park Formation	Left Maxilla
Bite mark-Osteomyelitis	Daspletosaurus	TMP 1994.143.0001	Dinosaur Provincial Park, Alberta, Canada	Campanian, Upper Cretaceous	Dinosaur Park Formation	Right Jugal
Bite mark	Daspletosaurus	TMP 1994.143.0001	Dinosaur Provincial Park, Alberta, Canada	Campanian, Upper Cretaceous	Dinosaur Park Formation	Left Lacrimal
Bite mark	Daspletosaurus	TMP 1994.143.0001	Dinosaur Provincial Park, Alberta, Canada	Campanian, Upper Cretaceous	Dinosaur Park Formation	Left Postorbital
Bite mark	Daspletosaurus	TMP 1994.143.0001	Dinosaur Provincial Park, Alberta, Canada	Campanian, Upper Cretaceous	Dinosaur Park Formation	Right Postorbital
Bite mark	Daspletosaurus	TMP 1994.143.0001	Dinosaur Provincial Park, Alberta, Canada	Campanian, Upper Cretaceous	Dinosaur Park Formation	Parietal (nuchal crest)
Bite mark	Daspletosaurus	TMP 1994.143.0001	Dinosaur Provincial Park, Alberta, Canada	Campanian, Upper Cretaceous	Dinosaur Park Formation	Right Dentary
Bite mark-Osteomyelitis	Daspletosaurus	UNKNOWN	UNKNOWN	Campanian, Upper Cretaceous	Kirtland Formation	Ectopterygoid
Bite mark	Albertosaurus	UNKNOWN	UNKNOWN	UNKNOWN	UNKNOWN	Skull bones
Bite mark	Albertosaurus sarcophagus	TMP 2003.45.84	Dry Island Buffalo Jump Provincial Park, Alberta, Canada	Maastrichtian, Upper Cretaceous	Horseshoe Canyon Formation	Left Dentary
Bite mark	Deinocheirus mirificus	MPC-D 100/126	Altan Uul III locality, Nemegt Basin, Mongolia	Campanian-Maastrichtian, Upper Cretaceous	Nemegt Formation	Gastralium/1
Bite mark	Deinocheirus mirificus	MPC-D 100/126	Altan Uul III locality, Nemegt Basin, Mongolia	Campanian-Maastrichtian, Upper Cretaceous	Nemegt Formation	Gastralium/2
Bite mark	Saurornitholestes	TMP88.121.39	near the Milk River, Alberta, Canada	Campanian, Upper Cretaceous	Dinosaur Park Formation	Left Dentray
Bite mark	Velociraptor mongoliensis	IGM 100/976	Gobi Desert, Mongolia	Campanian, Upper Cretaceous	Djadochta Formation	Braincase
Bite mark-Osteomyelitis	Stenonychosaurus inequalis	TMP 79.8.1	Dinosaur Provincial Park, Alberta, Canada	Campanian, Upper Cretaceous	Oldman Formation	Parietal
Bite mark	Tyrannosauridae indet.	RTMP 1998.93.12	UNKNOWN	UNKNOWN	UNKNOWN	Surangular
Bite mark	Tyrannosaurus	MOR 980	UNKNOWN	UNKNOWN	UNKNOWN	Left Surangular
Bite mark	Tyrannosaurus rex	AMNH 5029	Montana, USA	UNKNOWN	Hell Creek Formation	Right Angular
Bite mark	Tyrannosaurus rex	CM 9380	UNKNOWN	UNKNOWN	UNKNOWN	Right Dentary
Bite mark	Tyrannosaurus rex	MOR 1125	UNKNOWN	Maastrichtian, Upper Cretaceous	Hell Creek Formation	Right Dentary
Bite mark	Gorgosaurus	RTMP 2002.12.11	Dinosaur Provincial Park, Alberta, Canada	UNKNOWN	UNKNOWN	Right Dentary
Bite mark	Daspletosaurus	TMP 1994.143.0001	Dinosaur Provincial Park, Alberta, Canada	Campanian, Upper Cretaceous	Dinosaur Park Formation	Right Surangular
Bite mark	Daspletosaurus	RTMP 2001.36.01	Manyberries Locality, Alberta, Canada	Santonian-Campanian, Upper Cretaceous	Milk River Formation	Right Prearticular
Bite mark	Daspletosaurus	RTMP 2001.36.01	Manyberries Locality, Alberta, Canada	Santonian-Campanian, Upper Cretaceous	Milk River Formation	Left Surangular
Bite mark	Daspletosaurus	RTMP 2001.36.01	Manyberries Locality, Alberta, Canada	Santonian-Campanian, Upper Cretaceous	Milk River Formation	Right Surangular
Bite mark	Albertosaurus sarcophagus	RTMP 1981.10.01	Trochu, Alberta, Canada	UNKNOWN	UNKNOWN	Left Surangular
Bite mark	Tyrannosaurus rex	FMNH PR2081	Cheyenne River Indian Reservation, South Dakota, USA	Maastrichtian, Upper Cretaceous	Hell Creek Formation	Left Surangular
Bite mark	Tyrannosaurus rex	FMNH PR2081	Cheyenne River Indian Reservation, South Dakota, USA	Maastrichtian, Upper Cretaceous	Hell Creek Formation	Right Dentary
Bite mark	Tyrannosaurus rex	FMNH PR2081	Cheyenne River Indian Reservation, South Dakota, USA	Maastrichtian, Upper Cretaceous	Hell Creek Formation	Left Dentary
Osteomyelitis	Dilophosaurus wetherilli	UCMP 37302	Arizona, USA	Sinemurian–Pliensbachian, Early Jurassic	Kayenta Formation	Left Ulna
Osteomyelitis	Dilophosaurus wetherilli	UCMP 37302	Arizona, USA	Sinemurian–Pliensbachian, Early Jurassic	Kayenta Formation	Left Manual Phalanx I-2
Osteomyelitis	Majungasaurus crenatissimus	FMNH PR 2294	Madagascar	Maastrichtian, Upper Cretaceous	Maevarano Formation	Caudal vertebra/1
Osteomyelitis	Majungasaurus crenatissimus	FMNH PR 2294	Madagascar	Maastrichtian, Upper Cretaceous	Maevarano Formation	Caudal vertebra/2
Osteomyelitis	Majungasaurus crenatissimus	FMNH PR 2294	Madagascar	Maastrichtian, Upper Cretaceous	Maevarano Formation	Caudal vertebra/3
Osteomyelitis	Majungasaurus crenatissimus	FMNH PR 2836	Madagascar	Maastrichtian, Upper Cretaceous	Maevarano Formation	Jugal
Osteomyelitis	Majungasaurus crenatissimus	FMNH PR 2836	Madagascar	Maastrichtian, Upper Cretaceous	Maevarano Formation	Quadratojugal
Osteomyelitis	Majungasaurus crenatissimus	FMNH PR 2836	Madagascar	Maastrichtian, Upper Cretaceous	Maevarano Formation	Prearticular
Osteomyelitis	Majungasaurus crenatissimus	FMNH PR 2836	Madagascar	Maastrichtian, Upper Cretaceous	Maevarano Formation	Angular
Osteomyelitis	Mapusaurus rosae	MCF-PVPH 108–178	Neuquén, Argentina	Cenomanian- Turonian	Huincul Formation	Pedal Phalanx III-1
Osteomyelitis	Allosaurus fragilis	UUVP 1528	Cleveland Lloyd Dinosaur Quarry, Utah, USA	Late Kimmeridgian—Early Tithonian, Upper Cretaceous	Morrison Formation	Scapula
Osteomyelitis	Allosaurus fragilis	UUVP 5599	Cleveland Lloyd Dinosaur Quarry, Utah, USA	Late Kimmeridgian—Early Tithonian, Upper Cretaceous	Morrison Formation	Scapula
Osteomyelitis	Allosaurus fragilis	MOR 693	Cleveland Lloyd Dinosaur Quarry, Utah, USA	Late Kimmeridgian—Early Tithonian, Upper Cretaceous	Morrison Formation	Scapula
Osteomyelitis	Allosaurus fragilis	MOR 693	Cleveland Lloyd Dinosaur Quarry, Utah, USA	Late Kimmeridgian—Early Tithonian, Upper Cretaceous	Morrison Formation	Metatarsal V
Osteomyelitis	Allosaurus fragilis	UUVP 2939	Cleveland Lloyd Dinosaur Quarry, Utah, USA	Late Kimmeridgian—Early Tithonian, Upper Cretaceous	Morrison Formation	Pedal Phalanx
Osteomyelitis	Allosaurus fragilis	UUVP 6768	Cleveland Lloyd Dinosaur Quarry, Utah, USA	Late Kimmeridgian—Early Tithonian, Upper Cretaceous	Morrison Formation	Pedal Phalanx II-1
Osteomyelitis	Allosaurus fragilis	UUVP 10220	Cleveland Lloyd Dinosaur Quarry, Utah, USA	Late Kimmeridgian—Early Tithonian, Upper Cretaceous	Morrison Formation	Pedal Phalanx III-1
Osteomyelitis	Neovenator salerii	MIWG 6348/BMNHR 10001	Isle of Wight, England	late Hauterivian–early Barremian, Early Cretaceous	Wessex Formation	Pedal Phalanx IV-3
Osteomyelitis	Murusraptor barrosaensis	MCF-PVPH-411	Sierra Barrosa, Néuquén Province, Argentina	Coniacian, Upper Cretaceous	Sierra Barrosa Formation	Prootic
Osteomyelitis	Murusraptor barrosaensis	MCF-PVPH-411	Sierra Barrosa, Néuquén Province, Argentina	Coniacian, Upper Cretaceous	Sierra Barrosa Formation	Opisthotic-Exoccipital
Osteomyelitis	Tyrannosaurus	RTMP 71.17.1	UNKNOWN	UNKNOWN	UNKNOWN	Phalanx
Osteomyelitis	Tyrannosaurus rex	FMNH PR2081	Cheyenne River Indian Reservation, South Dakota, USA	Maastrichtian, Upper Cretaceous	Hell Creek Formation	Left Dorsal Rib 8th
Osteomyelitis	Tyrannosaurus rex	FMNH PR2081	Cheyenne River Indian Reservation, South Dakota, USA	Maastrichtian, Upper Cretaceous	Hell Creek Formation	Right Jugal
Fusion-Osteomyelitis	Tyrannosaurus rex	FMNH PR2081	Cheyenne River Indian Reservation, South Dakota, USA	Maastrichtian, Upper Cretaceous	Hell Creek Formation	Caudal Vertebra/1
Fusion-Osteomyelitis	Tyrannosaurus rex	FMNH PR2081	Cheyenne River Indian Reservation, South Dakota, USA	Maastrichtian, Upper Cretaceous	Hell Creek Formation	Caudal Vertebra/2
Osteomyelitis	Tyrannosaurus rex	FMNH PR2081	Cheyenne River Indian Reservation, South Dakota, USA	Maastrichtian, Upper Cretaceous	Hell Creek Formation	Right Humerus
Osteomyelitis	Tyrannosaurus rex	BHI-3033	Buffalo, South Dakota, USA	Maastrichtian, Upper Cretaceous	Hell Creek Formation	Rib
Osteomyelitis	Tyrannosaurus rex	MOR 008	Montana, USA	Maastrichtian, Upper Cretaceous	Hell Creek Formation	Right Surangular
Osteomyelitis	Daspletosaurus	TMP 1994.143.0001	Dinosaur Provincial Park, Alberta, Canada	Campanian, Upper Cretaceous	Dinosaur Park Formation	Left Quadratojugal
Osteomyelitis	Albertosaurus sarcophagus	ROM 807	Red Deer River, Alberta, Canada	Maastrichtian, Upper Cretaceous	Horseshoe Canyon Formation	Ilium
Osteodysplasia	Dilophosaurus wetherilli	UCMP 37302	Arizona, USA	Sinemurian–Pliensbachian, Early Jurassic	Kayenta Formation	Right Humerus
Osteodysplasia	Dilophosaurus wetherilli	UCMP 37302	Arizona, USA	Sinemurian–Pliensbachian, Early Jurassic	Kayenta Formation	Right Metacarpal-III
Osteodysplasia	Dilophosaurus wetherilli	UCMP 37302	Arizona, USA	Sinemurian–Pliensbachian, Early Jurassic	Kayenta Formation	Right Manual Phalanx III-1
Congenital malformation	Aucasaurus garridoi	MCF-PVPH-236	Neuquén, Argentina	Campanian, Upper Cretaceous	Anacleto Formation	Caudal Vertebra 5th
Congenital malformation	Aucasaurus garridoi	MCF-PVPH-236	Neuquén, Argentina	Campanian, Upper Cretaceous	Anacleto Formation	Caudal Vertebra 6th
Congenital malformation	Aucasaurus garridoi	MCF-PVPH-236	Neuquén, Argentina	Campanian, Upper Cretaceous	Anacleto Formation	Chevron 5th
Congenital malformation	Tyrannosaurus rex	FMNH PR2081	Cheyenne River Indian Reservation, South Dakota, USA	Maastrichtian, Upper Cretaceous	Hell Creek Formation	Teeth
Congenital malformation	Tyrannosaurus rex	AMNH 5027	Montana, USA	Maastrichtian, Upper Cretaceous	Hell Creek Formation	Cervical 10th
Congenital malformation	Tyrannosaurus rex	AMNH 5027	Montana, USA	Maastrichtian, Upper Cretaceous	Hell Creek Formation	Dorsal Vertebra 1st
Congenital malformation	Tyrannosaurus rex	AMNH 5027	Montana, USA	Maastrichtian, Upper Cretaceous	Hell Creek Formation	Dorsal Vertebra 7th
Congenital malformation	Tyrannosaurus rex	AMNH 5027	Montana, USA	Maastrichtian, Upper Cretaceous	Hell Creek Formation	Dorsal Vertebra 8th
Congenital malformation	Velociraptor mongoliensis	IGM 100/985	Tugrugeen Shireh, Gobi Desert, Mongolia	Campanian, Upper Cretaceous	Djadochta Formation	Gastralium
Congenital malformation	Troodon formosus	UCM 41666	Wyoming or Montana, USA	Maastrichtian, Upper Cretaceous	Lance or Hell Creek Formation	Left Dentary
Gout	Tyrannosauridae indet.	RTMP 92.36.328	UNKNOWN	UNKNOWN	UNKNOWN	Pedal Phalanx
Gout	Tyrannosauridae indet.	UNKNOWN (MOR)	Dinosaur Provincial Park, Alberta, Canada	UNKNOWN	UNKNOWN	Pedal Phalanx I-1
Gout	Tyrannosaurus rex	FMNH PR2081	Cheyenne River Indian Reservation, South Dakota, USA	Maastrichtian, Upper Cretaceous	Hell Creek Formation	Metacarpal I
Gout	Tyrannosaurus rex	FMNH PR2081	Cheyenne River Indian Reservation, South Dakota, USA	Maastrichtian, Upper Cretaceous	Hell Creek Formation	Metacarpal II
Gout	Arkansaurus fridayii	UAM 74-16-7	Locksburg, Arkansas, USA	Aptian-Albian, Lower Cretaceous	Trinity Group	Pedal Phalanx IV-1
Gout	Ornithomimidae indet.	TMP 1990.52.12	Dry Island Buffalo Jump Provincial Park, Alberta, Canada	Maastrichtian, Upper Cretaceous	Scollard Formation	Right Pedal Phalanx III-1
Tumor indet.	Dilophosaurus wetherilli	UCMP 37302	Arizona, USA	Sinemurian–Pliensbachian, Early Jurassic	Kayenta Formation	Right Radius
Tumor indet.	Allosaurus fragilis	HS0387	Ten Sleep, Wyoming, USA	Late Kimmeridgian—Early Tithonian, Upper Cretaceous	Morrison Formation	Dorsal Vertebra 4th
Spondyloarthropathy	Elemgasem nubilus	MCF-PVPH-380	Neuquén, Argentina	Turonian-Coniacian, Upper Cretaceous	Portezuelo Formation	Caudal Vertebra/1
Spondyloarthropathy	Elemgasem nubilus	MCF-PVPH-380	Neuquén, Argentina	Turonian-Coniacian, Upper Cretaceous	Portezuelo Formation	Caudal Vertebra/2
Spondyloarthropathy	Elemgasem nubilus	MCF-PVPH-380	Neuquén, Argentina	Turonian-Coniacian, Upper Cretaceous	Portezuelo Formation	Caudal Vertebra/3
Spondyloarthropathy	Elemgasem nubilus	MCF-PVPH-380	Neuquén, Argentina	Turonian-Coniacian, Upper Cretaceous	Portezuelo Formation	Caudal Vertebra/4
Spondyloarthropathy	Elemgasem nubilus	MCF-PVPH-380	Neuquén, Argentina	Turonian-Coniacian, Upper Cretaceous	Portezuelo Formation	Caudal Vertebra/5
Spondyloarthropathy	Elemgasem nubilus	MCF-PVPH-380	Neuquén, Argentina	Turonian-Coniacian, Upper Cretaceous	Portezuelo Formation	Chevron/1
Spondyloarthropathy	Elemgasem nubilus	MCF-PVPH-380	Neuquén, Argentina	Turonian-Coniacian, Upper Cretaceous	Portezuelo Formation	Chevron/2
Spondyloarthropathy	Elemgasem nubilus	MCF-PVPH-380	Neuquén, Argentina	Turonian-Coniacian, Upper Cretaceous	Portezuelo Formation	Chevron/3
Spondyloarthropathy	Allosaurus fragilis	HS0387	Ten Sleep, Wyoming, USA	Late Kimmeridgian—Early Tithonian, Upper Cretaceous	Morrison Formation	Dorsal Vertebra 8th
Spondyloarthropathy	Allosaurus fragilis	HS0387	Ten Sleep, Wyoming, USA	Late Kimmeridgian—Early Tithonian, Upper Cretaceous	Morrison Formation	Dorsal Vertebra 9th
Spondyloarthropathy	Allosaurus fragilis	HS0387	Ten Sleep, Wyoming, USA	Late Kimmeridgian—Early Tithonian, Upper Cretaceous	Morrison Formation	Right Scapula
Spondyloarthropathy	Allosaurus fragilis	HS0387	Ten Sleep, Wyoming, USA	Late Kimmeridgian—Early Tithonian, Upper Cretaceous	Morrison Formation	Right Coracoid
DISH	Majungasaurus crenatissimus	FMNH PR 2442	Madagascar	Maastrichtian, Upper Cretaceous	Maevarano Formation	Caudal Vertebra
DISH	Tyrannosaurus	RTMP 81.10.1	UNKNOWN	UNKNOWN	UNKNOWN	Vertebrae
DISH	Tyrannosaurus rex	FMNH PR2081	Cheyenne River Indian Reservation, South Dakota, USA	Maastrichtian, Upper Cretaceous	Hell Creek Formation	Dorsal Vertebrae
Arthritis indet.	Spinosaurus maroccanus	P.P. # 481	Taout, Marocco	Albian, Lower Cretaceous	UNKNOWN	Cervical Vertebra
Tendon avulsion	Allosaurus	UUVP 6023	UNKNOWN	UNKNOWN	UNKNOWN	Scapula
Tendon avulsion	Tyrannosaurus	MOR 980	UNKNOWN	UNKNOWN	UNKNOWN	Humerus
Tendon Avulsion	Tyrannosaurus rex	FMNH PR2081	Cheyenne River Indian Reservation, South Dakota, USA	Maastrichtian, Upper Cretaceous	Hell Creek Formation	Right Humerus
Tendon Avulsion	Arkansaurus fridayii	UAM 74-16-6	Locksburg, Arkansas, USA	Aptian-Albian, Lower Cretaceous	Trinity Group	Pedal Phalanx III-2
Osteoarthritis	Allosaurus fragilis	UUVP 1848	Cleveland Lloyd Dinosaur Quarry, Utah, USA	Late Kimmeridgian—Early Tithonian, Upper Cretaceous	Morrison Formation	Pedal Phalanx
Osteoarthritis	Allosaurus fragilis	UUVP 4159	Cleveland Lloyd Dinosaur Quarry, Utah, USA	Late Kimmeridgian—Early Tithonian, Upper Cretaceous	Morrison Formation	Pedal Phalanx
Osteoarthritis	Allosaurus fragilis	UUVP 1742	Cleveland Lloyd Dinosaur Quarry, Utah, USA	Late Kimmeridgian—Early Tithonian, Upper Cretaceous	Morrison Formation	Caudal Vertebra
Osteoarthritis	Allosaurus fragilis	UUVP 4895	Cleveland Lloyd Dinosaur Quarry, Utah, USA	Late Kimmeridgian—Early Tithonian, Upper Cretaceous	Morrison Formation	Caudal Vertebra
Osteochondroma	Tyrannosaurus rex	BMR P2002.4.1	Montana, USA	Maastrichtian, Upper Cretaceous	Hell Creek Formation	Pedal Phalanx
Osteochondroma	Gorgosaurus libratus	TMP91.36.500	Alberta, Canada	Campanian, Upper Cretaceous	Dinosaur Park Formation	Right Pedal Phalanx
Osteochondroma	Gorgosaurus libratus	TMP91.36.500	Alberta, Canada	Campanian, Upper Cretaceous	Dinosaur Park Formation	Left Metatarsal IV
UNKNOWN (Resorptin and remodeling of the Alveolus VI)	Sinosaurus triassicus	ZLJT01	Yunnan Province, China	Hettangian-Sinemurian, Lower Jurassic	Lower Lufeng Formation	Right Maxilla
UNKNOWN	Dilophosaurus wetherilli	UCMP 37302	Arizona, USA	Sinemurian–Pliensbachian, Early Jurassic	Kayenta Formation	Left Scapula
UNKNOWN	Majungasaurus crenatissimus	FMNH PR 2440	Madagascar	Maastrichtian, Upper Cretaceous	Maevarano Formation	Dorsal Vertebra
UNKNOWN (Fracture, Osteomyelitis, Tumor, Bone Cyst, Metaphyseal Dysplasia, Periostitis)	Majungasaurus crenatissimus	UA 9058	Madagascar	Maastrichtian, Upper Cretaceous	Maevarano Formation	Pedal Phalanx III-1 or III-2
UNKNOWN	Majungasaurus crenatissimus	FMNH PR 2836	Madagascar	Maastrichtian, Upper Cretaceous	Maevarano Formation	Dorsal Rib
UNKNOWN	Poekilopleuron bucklandii	UNKNOWN	Caen, Basse-Normandie, France	middle Bathonian, Middle Jurassic	Calcaire de Caen Formation	Chevron
UNKNOWN	Poekilopleuron bucklandii	UNKNOWN	Caen, Basse-Normandie, France	middle Bathonian, Middle Jurassic	Calcaire de Caen Formation	Pedal Phalanx
UNKNOWN	Altispinax dunkeri	NHMUK R1828	Battle, England	late Berriasian–Valanginian, Lower Cretaceous	Wadhurst Clay Formation	Dorsal Vertebra/1
UNKNOWN	Altispinax dunkeri	NHMUK R1828	Battle, England	late Berriasian–Valanginian, Lower Cretaceous	Wadhurst Clay Formation	Dorsal Vertebra/2
UNKNOWN	Megalosaurus	UNKNOWN	Stonesfield, Oxfordshire, United Kindom	UNKNOWN	UNKNOWN	Rib
UNKNOWN	Marshosaurus bicentesimus	UNKNOWN		Late Kimmeridgian—Early Tithonian, Upper Cretaceous	Morrison Formation	Rib
UNKNOWN (neoplasia, bone cysts, parasitic infection, indeterminate pathology)	Mapusaurus rosae	MCF-PVPH 108–177	Neuquén, Argentina	Cenomanian- Turonian	Huincul Formation	Ilium
UNKNOWN	Acrocanthosaurus	NCSM 14345	UNKNOWN	UNKNOWN	UNKNOWN	Manual Phalanx
UNKNOWN	Acrocanthosaurus atokensis	OMNH 10146	Atoka County, Oklahoma, USA	Aptian-Albian, Lower Cretaceous	Antlers Formation	Squamosal
UNKNOWN (enthesophytes)	Acrocanthosaurus atokensis	OMNH 10146	Atoka County, Oklahoma, USA	Aptian-Albian, Lower Cretaceous	Antlers Formation	Caudal Vertebra 3rd
UNKNOWN	Allosaurus fragilis	HS0387	Ten Sleep, Wyoming, USA	Late Kimmeridgian—Early Tithonian, Upper Cretaceous	Morrison Formation	Left Scapula
UNKNOWN (Traumatic or Developmental)	Allosaurus fragilis	SMA 0005	Big Horn County, Wyoming, USA	Late Kimmeridgian—Early Tithonian, Upper Cretaceous	Morrison Formation	Dentary
UNKNOWN	Allosaurus fragilis	SMA 0005	Big Horn County, Wyoming, USA	Late Kimmeridgian—Early Tithonian, Upper Cretaceous	Morrison Formation	Cervical Vertebra 4th
UNKNOWN	Allosaurus fragilis	SMA 0005	Big Horn County, Wyoming, USA	Late Kimmeridgian—Early Tithonian, Upper Cretaceous	Morrison Formation	Pedal Phalanx IV-1
UNKNOWN (Traumatic, Developmental, Infectious, or Idiopathic)	Allosaurus fragilis	SMA 0005	Big Horn County, Wyoming, USA	Late Kimmeridgian—Early Tithonian, Upper Cretaceous	Morrison Formation	Humerus
UNKNOWN	Allosaurus fragilis	MOR 693	Cleveland Lloyd Dinosaur Quarry, Utah, USA	Late Kimmeridgian—Early Tithonian, Upper Cretaceous	Morrison Formation	Caudal Vertebra 2th
UNKNOWN	Allosaurus fragilis	MOR 693	Cleveland Lloyd Dinosaur Quarry, Utah, USA	Late Kimmeridgian—Early Tithonian, Upper Cretaceous	Morrison Formation	Dorsal Rib 6th
UNKNOWN	Allosaurus fragilis	MOR 693	Cleveland Lloyd Dinosaur Quarry, Utah, USA	Late Kimmeridgian—Early Tithonian, Upper Cretaceous	Morrison Formation	Dorsal Rib 14th
UNKNOWN	Allosaurus fragilis	MOR 693	Cleveland Lloyd Dinosaur Quarry, Utah, USA	Late Kimmeridgian—Early Tithonian, Upper Cretaceous	Morrison Formation	Cervical Vertebra 6th
UNKNOWN	Allosaurus fragilis	MOR 693	Cleveland Lloyd Dinosaur Quarry, Utah, USA	Late Kimmeridgian—Early Tithonian, Upper Cretaceous	Morrison Formation	Dorsal Vertebra 3rd
UNKNOWN	Allosaurus fragilis	MOR 693	Cleveland Lloyd Dinosaur Quarry, Utah, USA	Late Kimmeridgian—Early Tithonian, Upper Cretaceous	Morrison Formation	Dorsal Vertebra 8th
UNKNOWN	Allosaurus fragilis	MOR 693	Cleveland Lloyd Dinosaur Quarry, Utah, USA	Late Kimmeridgian—Early Tithonian, Upper Cretaceous	Morrison Formation	Dorsal Vertebra 13th
UNKNOWN	Allosaurus fragilis	MOR 693	Cleveland Lloyd Dinosaur Quarry, Utah, USA	Late Kimmeridgian—Early Tithonian, Upper Cretaceous	Morrison Formation	Caudal Vertebra 2nd
UNKNOWN	Allosaurus fragilis	MOR 693	Cleveland Lloyd Dinosaur Quarry, Utah, USA	Late Kimmeridgian—Early Tithonian, Upper Cretaceous	Morrison Formation	Ilium
UNKNOWN	Allosaurus fragilis	UUVP 30-783	Cleveland Lloyd Dinosaur Quarry, Utah, USA	Late Kimmeridgian—Early Tithonian, Upper Cretaceous	Morrison Formation	Right Metatarsal IV
UNKNOWN (DISH/Spondyloarthropathy?)	Allosaurus fragilis	UUVP 3773	Cleveland Lloyd Dinosaur Quarry, Utah, USA	Late Kimmeridgian—Early Tithonian, Upper Cretaceous	Morrison Formation	Caudal Vertebra
UNKNOWN (DISH/Spondyloarthropathy?)	Allosaurus fragilis	UUVP 5256	Cleveland Lloyd Dinosaur Quarry, Utah, USA	Late Kimmeridgian—Early Tithonian, Upper Cretaceous	Morrison Formation	Caudal Vertebra
UNKNOWN (DISH/Spondyloarthropathy?)	Allosaurus fragilis	UUVP 3811	Cleveland Lloyd Dinosaur Quarry, Utah, USA	Late Kimmeridgian—Early Tithonian, Upper Cretaceous	Morrison Formation	Caudal Vertebra
UNKNOWN (DISH/Spondyloarthropathy?)	Allosaurus fragilis	UUVP 177	Cleveland Lloyd Dinosaur Quarry, Utah, USA	Late Kimmeridgian—Early Tithonian, Upper Cretaceous	Morrison Formation	Caudal Vertebra
UNKNOWN (DISH/Spondyloarthropathy?)	Allosaurus fragilis	UUVP 1849	Cleveland Lloyd Dinosaur Quarry, Utah, USA	Late Kimmeridgian—Early Tithonian, Upper Cretaceous	Morrison Formation	Caudal Vertebra
UNKNOWN (DISH/Spondyloarthropathy?)	Allosaurus fragilis	UUVP 1850	Cleveland Lloyd Dinosaur Quarry, Utah, USA	Late Kimmeridgian—Early Tithonian, Upper Cretaceous	Morrison Formation	Caudal Vertebra
UNKNOWN	Allosaurus fragilis	UUVP 1852	Cleveland Lloyd Dinosaur Quarry, Utah, USA	Late Kimmeridgian—Early Tithonian, Upper Cretaceous	Morrison Formation	Premaxilla
UNKNOWN	Allosaurus fragilis	UUVP 1854	Cleveland Lloyd Dinosaur Quarry, Utah, USA	Late Kimmeridgian—Early Tithonian, Upper Cretaceous	Morrison Formation	Metacarpal
UNKNOWN	Allosaurus fragilis	UUVP 1855	Cleveland Lloyd Dinosaur Quarry, Utah, USA	Late Kimmeridgian—Early Tithonian, Upper Cretaceous	Morrison Formation	Metacarpal
UNKNOWN	Allosaurus fragilis	UNKNOWN	UNKNOWN	UNKNOWN	UNKNOWN	Rib
UNKNOWN	Neovenator salerii	MIWG 6348/BMNHR 10001	Isle of Wight, England	late Hauterivian–early Barremian, Early Cretaceous	Wessex Formation	Cervical Vertebra
UNKNOWN (DISH/Spondyloarthropathy?)	Neovenator salerii	MIWG 6348/BMNHR 10001	Isle of Wight, England	late Hauterivian–early Barremian, Early Cretaceous	Wessex Formation	Caudal Vertebra 1st
UNKNOWN (DISH/Spondyloarthropathy?)	Neovenator salerii	MIWG 6348/BMNHR 10001	Isle of Wight, England	late Hauterivian–early Barremian, Early Cretaceous	Wessex Formation	Caudal Vertebra 2nd
UNKNOWN (DISH/Spondyloarthropathy?)	Neovenator salerii	MIWG 6348/BMNHR 10001	Isle of Wight, England	late Hauterivian–early Barremian, Early Cretaceous	Wessex Formation	Caudal Vertebra 3rd
UNKNOWN	Neovenator salerii	MIWG 6348/BMNHR 10001	Isle of Wight, England	late Hauterivian–early Barremian, Early Cretaceous	Wessex Formation	Scapula
UNKNOWN	Neovenator salerii	MIWG 6348/BMNHR 10001	Isle of Wight, England	late Hauterivian–early Barremian, Early Cretaceous	Wessex Formation	Left Tibia
UNKNOWN	Neovenator salerii	MIWG 6348/BMNHR 10001	Isle of Wight, England	late Hauterivian–early Barremian, Early Cretaceous	Wessex Formation	Left Fibula
UNKNOWN	Murusraptor barrosaensis	MCF-PVPH-411	Sierra Barrosa, Néuquén Province, Argentina	Coniacian, Upper Cretaceous	Sierra Barrosa Formation	Dorsal Rib 10th
UNKNOWN (Fused)	Megaraptor namunhaiquii	MUCPv 341	Los Barreales Lake, Neuquén Province, Argentina	Turonian-Coniacian, Upper Cretaceous	Portezuelo Formation	Caudal Vertebra/1
UNKNOWN (Fused)	Megaraptor namunhaiquii	MUCPv 341	Los Barreales Lake, Neuquén Province, Argentina	Turonian-Coniacian, Upper Cretaceous	Portezuelo Formation	Caudal Vertebrae/2
UNKNOWN (Fused)	Megaraptor namunhaiquii	MUCPv 341	Los Barreales Lake, Neuquén Province, Argentina	Turonian-Coniacian, Upper Cretaceous	Portezuelo Formation	Chevron
UNKNOWN	Tyrannosaurus	UNKNOWN	UNKNOWN	UNKNOWN	UNKNOWN	Caudal Vertebrae
UNKNOWN (exostosis)	Tyrannosaurus	TCM 2001.90.1	UNKNOWN	UNKNOWN	UNKNOWN	Furcula
UNKNOWN (exostosis)	Tyrannosaurus	MOR 980	UNKNOWN	UNKNOWN	UNKNOWN	Furcula
UNKNOWN	Tyrannosaurus rex	FMNH PR2081	Cheyenne River Indian Reservation, South Dakota, USA	Maastrichtian, Upper Cretaceous	Hell Creek Formation	Right Splenial
UNKNOWN	Tyrannosaurus rex	FMNH PR2081	Cheyenne River Indian Reservation, South Dakota, USA	Maastrichtian, Upper Cretaceous	Hell Creek Formation	Left Angular
UNKNOWN	Tyrannosaurus rex	BHI-3033	Buffalo, South Dakota, USA	Maastrichtian, Upper Cretaceous	Hell Creek Formation	Cervicals
UNKNOWN	Tyrannosaurus rex	MOR 008	Montana, USA	Maastrichtian, Upper Cretaceous	Hell Creek Formation	Right Angular
UNKNOWN	Tyrannosaurus rex	MOR 008	Montana, USA	Maastrichtian, Upper Cretaceous	Hell Creek Formation	Right Quadrate
UNKNOWN	Gorgosaurus libratus	NMC 2120	Red Deer River, Alberta, Canada	Campanian, Upper Cretaceous	Dinosaur Park Formation	Left Metatarsal IV
UNKNOWN	Gorgosaurus libratus	NMC 2120	Red Deer River, Alberta, Canada	Campanian, Upper Cretaceous	Dinosaur Park Formation	Right Pedal Phalanx III-3
UNKNOWN	Gorgosaurus libratus	NMC 2120	Red Deer River, Alberta, Canada	Campanian, Upper Cretaceous	Dinosaur Park Formation	Right Pedal Phalanx III-4
UNKNOWN	Gorgosaurus libratus	UA 10	UNKNOWN	Campanian, Upper Cretaceous	Oldman Formation	Humerus
UNKNOWN	Gorgosaurus libratus	FMNH PR308	UNKNOWN	Campanian, Upper Cretaceous	Oldman Formation	Humerus
UNKNOWN (enthesophytes)	Albertosaurus sarcophagus	TMP 2000.45.15	Dry Island Buffalo Jump Provincial Park, Alberta, Canada	Maastrichtian, Upper Cretaceous	Horseshoe Canyon Formation	Right Pedal Phalanx IV-2
UNKNOWN (enthesophytes)	Albertosaurus sarcophagus	TMP 1999.50.14	Dry Island Buffalo Jump Provincial Park, Alberta, Canada	Maastrichtian, Upper Cretaceous	Horseshoe Canyon Formation	Right Pedal Phalanx II-1
UNKNOWN (enthesophytes)	Albertosaurus sarcophagus	TMP 2000.45.44	Dry Island Buffalo Jump Provincial Park, Alberta, Canada	Maastrichtian, Upper Cretaceous	Horseshoe Canyon Formation	Right Pedal Phalanx II-2
UNKNOWN	Albertosaurus sarcophagus	ROM 807	Red Deer River, Alberta, Canada	Maastrichtian, Upper Cretaceous	Horseshoe Canyon Formation	Left Metatarsal IV
UNKNOWN	Ornithomimidae indet.	TMP 99.55.118	Dinosaur Provincial Park, Alberta, Canada	Campanian, Upper Cretaceous	Dinosaur Park Formation	Left Metatarsal 4
UNKNOWN (fused)	Ornithomimidae indet.	Misplaced	Dinosaur Provincial Park, Alberta, Canada	Campanian, Upper Cretaceous	Dinosaur Park Formation	Pedal Phalanx IV-2 or IV-3
UNKNOWN (fused)	Ornithomimidae indet.	Misplaced	Dinosaur Provincial Park, Alberta, Canada	Campanian, Upper Cretaceous	Dinosaur Park Formation	Pedal Phalanx IV-3 or IV-4
UNKNOWN	Ornithomimidae indet.	MMNS VP-6332	Lowndes County, Mississippi, USA	Santonian, Upper Cretaceous	Eutaw Formation	Right Metatarsal II
UNKNOWN	Deinocheirus mirificus	ZPAL MgD-I/6	Nemegt Basi, Gobi Desert, Mongolia	Campanian-Maastrichtian, Upper Cretaceous	Nemegt Formation	Left Manual Phalanx III-1
UNKNOWN	Deinocheirus mirificus	ZPAL MgD-I/6	Nemegt Basi, Gobi Desert, Mongolia	Campanian-Maastrichtian, Upper Cretaceous	Nemegt Formation	Left Manual Phalanx III-2
UNKNOWN (PRB)	Quilmesaurus curriei	MPCA PV 100	Río Negro, Argentina	Campanian-Maastrichtian, Upper Cretaceous	Allen Formation	Tibia
UNKNOWN (PRB/MB)	Allosaurus fragilis	UUVP 5300	Cleveland-Lloyd Quarry, Utah, USA	Late Kimmeridgian—Early Tithonian, Upper Cretaceous	Morrison Formation	Tibia
UNKNOWN (PRB/MB)	Tyrannosaurus rex	MOR 1125	UNKNOWN	Maastrichtian, Upper Cretaceous	Hell Creek Formation	Femur/Tibia
Table S3. Occurences arranged according to the type of pathology. Different colors indicate different pathologies
Occurrences	Occurrences	Percentage
Fracture (130)	130	38.5757
Unknown (77)	77	22.8487
Bite mark (38)	52	15.4303
Osteomyelitis (30; +22=52, considering the cases with is present along fractures and bite marks)	30	8.90208
Spondyloarthropathy (12)	12	3.56083
Congenital malformation (10)	10	2.96736
Gout (6)	6	1.78042
Osteoarthritis (4)	4	1.18694
Tendon Avulsion (4)	4	1.18694
DISH (3)	3	0.890208
Osteochondroma (3)	3	0.890208
Osteodysplasia (3)	3	0.890208
Tumor indet. (2)	2	0.593472
Arthritis indet. (1)	1	0.296736
	337	100
Table S4. Percentage of each pathology with respet to the whole sample.

## Sheet: Body Regions
BODY MAJOR REGIONS	BODY SECONDARY REGIONS	SPECIES	COLLECTION NUMBER	BONE	DIAGNOSIS
Skull	Upper Jaw	Herrerasaurus ischigualastensis	PVSJ 407	Parietal	Bite mark-Osteomyelitis
Skull	Upper Jaw	Carcharodontosaurus saharicus	SGM-Din 1	Nasal	Bite mark
Skull	Upper Jaw	Murusraptor barrosaensis	MCF-PVPH-411	Parietal	Bite mark
Skull	Upper Jaw	Tyrannosaurus rex	BHI-3033	Occipital crest	Bite mark
Skull	Upper Jaw	Tyrannosaurus rex	BHI-3033	Right Jugal	Bite mark
Skull	Upper Jaw	Tyrannosaurus rex	BMR P2002.4.1	Left Maxilla	Bite mark
Skull	Upper Jaw	Tyrannosaurus rex	BMR P2002.4.1	Left Nasal	Bite mark
Skull	Upper Jaw	Daspletosaurus	TMP 1994.143.0001	Right Premaxilla	Bite mark
Skull	Upper Jaw	Daspletosaurus	TMP 1994.143.0001	Left Premaxilla	Bite mark
Skull	Upper Jaw	Daspletosaurus	TMP 1994.143.0001	Left Nasal	Bite mark
Skull	Upper Jaw	Daspletosaurus	TMP 1994.143.0001	Right Nasal	Bite mark
Skull	Upper Jaw	Daspletosaurus	TMP 1994.143.0001	Right Maxilla	Bite mark-Osteomyelitis
Skull	Upper Jaw	Daspletosaurus	TMP 1994.143.0001	Left Maxilla	Bite mark
Skull	Upper Jaw	Daspletosaurus	TMP 1994.143.0001	Right Jugal	Bite mark-Osteomyelitis
Skull	Upper Jaw	Daspletosaurus	TMP 1994.143.0001	Left Lacrimal	Bite mark
Skull	Upper Jaw	Daspletosaurus	TMP 1994.143.0001	Left Postorbital	Bite mark
Skull	Upper Jaw	Daspletosaurus	TMP 1994.143.0001	Right Postorbital	Bite mark
Skull	Upper Jaw	Daspletosaurus	TMP 1994.143.0001	Parietal (nuchal crest)	Bite mark
Skull	Upper Jaw	Daspletosaurus	UNKNOWN	Ectopterygoid	Bite mark-Osteomyelitis
Skull	Upper Jaw	Velociraptor mongoliensis	IGM 100/976	Braincase	Bite mark
Skull	Upper Jaw	Stenonychosaurus inequalis	TMP 79.8.1	Parietal	Bite mark-Osteomyelitis
Skull	Upper Jaw	Majungasaurus crenatissimus	FMNH PR 2836	Jugal	Osteomyelitis
Skull	Upper Jaw	Majungasaurus crenatissimus	FMNH PR 2836	Quadratojugal	Osteomyelitis
Skull	Upper Jaw	Murusraptor barrosaensis	MCF-PVPH-411	Prootic	Osteomyelitis
Skull	Upper Jaw	Murusraptor barrosaensis	MCF-PVPH-411	Opisthotic-Exoccipital	Osteomyelitis
Skull	Upper Jaw	Tyrannosaurus rex	FMNH PR2081	Right Jugal	Osteomyelitis
Skull	Upper Jaw	Daspletosaurus	TMP 1994.143.0001	Left Quadratojugal	Osteomyelitis
Skull	Upper Jaw	Sinosaurus triassicus	ZLJT01	Right Maxilla	UNKNOWN (Resorptin and remodeling of the Alveolus VI)
Skull	Upper Jaw	Acrocanthosaurus atokensis	OMNH 10146	Squamosal	UNKNOWN
Skull	Upper Jaw	Allosaurus fragilis	UUVP 1852	Premaxilla	UNKNOWN
Skull	Upper Jaw	Tyrannosaurus rex	MOR 008	Right Quadrate	UNKNOWN
Skull	Lower Jaw	Tyrannosauridae indet.	RTMP 1998.93.12	Surangular	Bite mark
Skull	Lower Jaw	Tyrannosaurus	MOR 980	Left Surangular	Bite mark
Skull	Lower Jaw	Tyrannosaurus rex	AMNH 5029	Right Angular	Bite mark
Skull	Lower Jaw	Tyrannosaurus rex	CM 9380	Right Dentary	Bite mark
Skull	Lower Jaw	Tyrannosaurus rex	MOR 1125	Right Dentary	Bite mark
Skull	Lower Jaw	Gorgosaurus	RTMP 2002.12.11	Right Dentary	Bite mark
Skull	Lower Jaw	Daspletosaurus	RTMP 2001.36.01	Right Prearticular	Bite mark
Skull	Lower Jaw	Daspletosaurus	RTMP 2001.36.01	Left Surangular	Bite mark
Skull	Lower Jaw	Daspletosaurus	RTMP 2001.36.01	Right Surangular	Bite mark
Skull	Lower Jaw	Albertosaurus sarcophagus	RTMP 1981.10.01	Left Surangular	Bite mark
Skull	Lower Jaw	Gorgosaurus libratus	TMP91.36.500	Dentary	Fracture
Skull	Lower Jaw	Monolophosaurus jangi	IVPP 84019	Dentary	Bite mark
Skull	Lower Jaw	Herrerasaurus ischigualastensis	PVSJ 407	Left Splenial	Bite mark-Osteomyelitis
Skull	Lower Jaw	Tyrannosaurus rex	BHI-3033	Right Surangular	Bite mark
Skull	Lower Jaw	Tyrannosaurus rex	LACM 23844	Right Surangular	Bite mark-Osteomyelitis
Skull	Lower Jaw	Daspletosaurus	TMP 1994.143.0001	Right Dentary	Bite mark
Skull	Lower Jaw	Daspletosaurus	TMP 1994.143.0001	Right Surangular	Bite mark
Skull	Lower Jaw	Albertosaurus sarcophagus	TMP 2003.45.84	Left Dentary	Bite mark
Skull	Lower Jaw	Saurornitholestes	TMP88.121.39	Left Dentray	Bite mark
Skull	Lower Jaw	Majungasaurus crenatissimus	FMNH PR 2836	Prearticular	Osteomyelitis
Skull	Lower Jaw	Majungasaurus crenatissimus	FMNH PR 2836	Angular	Osteomyelitis
Skull	Lower Jaw	Tyrannosaurus rex	MOR 008	Right Surangular	Osteomyelitis
Skull	Lower Jaw	Troodon formosus	UCM 41666	Left Dentary	Congenital malformation
Skull	Lower Jaw	Allosaurus fragilis	SMA 0005	Dentary	UNKNOWN (Traumatic or Developmental)
Skull	Lower Jaw	Tyrannosaurus rex	FMNH PR2081	Left Surangular	Bite mark
Skull	Lower Jaw	Tyrannosaurus rex	FMNH PR2081	Right Dentary	Bite mark
Skull	Lower Jaw	Tyrannosaurus rex	FMNH PR2081	Left Dentary	Bite mark
Skull	Lower Jaw	Tyrannosaurus rex	FMNH PR2081	Right Splenial	UNKNOWN
Skull	Lower Jaw	Tyrannosaurus rex	FMNH PR2081	Left Angular	UNKNOWN
Skull	Lower Jaw	Tyrannosaurus rex	MOR 008	Right Angular	UNKNOWN
Skull	Sull Indet.	Tyrannosaurus rex	FMNH PR2081	Teeth	Congenital malformation
Skull	Sull Indet.	Sinraptor dongi	IVPP 10600	Skull bones	Bite mark
Skull	Sull Indet.	Gorgosaurus libratus	TMP94.1.2.602	Skull bones	Bite mark
Skull	Sull Indet.	Gorgosaurus libratus	TMP91.36.500	Skull bones	Bite mark
Skull	Sull Indet.	Albertosaurus	UNKNOWN	Skull bones	Bite mark
Axial	Cervical Portion	Dilophosaurus wetherilli	UCMP 37302	Cervical Vertebra 5th	Fracture
Axial	Cervical Portion	Dilophosaurus wetherilli	UCMP 77270	Left Cervical Rib 9th	Fracture
Axial	Cervical Portion	Megalosaurus bucklandii		Cervical Rib	Fracture
Axial	Cervical Portion	Acrocanthosaurus atokensis	SMU 74646	Cervical Vertebra 3rd	Fracture (pseudarthrosis)
Axial	Cervical Portion	Acrocanthosaurus atokensis	SMU 74646	Cervical Vertebra 4th	Fracture (pseudarthrosis)
Axial	Cervical Portion	Allosaurus fragilis	SMA 0005	Cervical Vertebra 5th	Fracture
Axial	Cervical Portion	Allosaurus fragilis	SMA 0005	Cervical Rib 4th	Fracture (pseudarthrosis)
Axial	Cervical Portion	Tyrannosaurus rex	FMNH PR2081	Right Cervical Rib 10th	Fracture
Axial	Cervical Portion	Tyrannosaurus rex	AMNH 5027	Cervical Vertebra 10th	Congenital malformation
Axial	Cervical Portion	Spinosaurus maroccanus	P.P. # 481	Cervical Vertebra	Arthritis indet.
Axial	Cervical Portion	Allosaurus fragilis	SMA 0005	Cervical Vertebra 4th	UNKNOWN
Axial	Cervical Portion	Allosaurus fragilis	MOR 693	Cervical Vertebra 6th	UNKNOWN
Axial	Cervical Portion	Neovenator salerii	MIWG 6348/BMNHR 10001	Cervical Vertebra	UNKNOWN
Axial	Cervical Portion	Tyrannosaurus rex	BHI-3033	Cervical Vertebrae	UNKNOWN
Axial	Dorsal Portion	Majungasaurus crenatissimus	FMNH PR 2836	Dorsal Rib/1	Fracture (Pseudarthrosis)
Axial	Dorsal Portion	Majungasaurus crenatissimus	FMNH PR 2836	Dorsal Rib/2	Fracture (Pseudarthrosis)
Axial	Dorsal Portion	Majungasaurus crenatissimus	FMNH PR 2836	Gastralia	Fracture (pseudarthrosis)
Axial	Dorsal Portion	Monolophosaurus jangi	IVPP 84019	Dorsal Vertebra 10th	Fracture
Axial	Dorsal Portion	Acrocanthosaurus atokensis	SMU 74646	Dorsal Rib/1	Fracture
Axial	Dorsal Portion	Acrocanthosaurus atokensis	SMU 74646	Dorsal Rib/2	Fracture
Axial	Dorsal Portion	Acrocanthosaurus atokensis	SMU 74646	Dorsal Rib/3	Fracture
Axial	Dorsal Portion	Acrocanthosaurus atokensis	SMU 74646	Dorsal Rib/4	Fracture
Axial	Dorsal Portion	Acrocanthosaurus atokensis	SMU 74646	Dorsal Rib/5	Fracture
Axial	Dorsal Portion	Acrocanthosaurus atokensis	SMU 74646	Dorsal Rib	Fracture (pseudarthrosis)
Axial	Dorsal Portion	Acrocanthosaurus atokensis	SMU 74646	Gastralium/1	Fracture (pseudarthrosis)
Axial	Dorsal Portion	Acrocanthosaurus atokensis	SMU 74646	Gastralium/2	Fracture (pseudarthrosis)
Axial	Dorsal Portion	Allosaurus	DMNH 2149	Dorsal Rib	Fracture (pseudarthrosis)
Axial	Dorsal Portion	Allosaurus fragilis	SMA 0005	Right Dorsal Rib 5th	Fracture (pseudarthrosis)
Axial	Dorsal Portion	Allosaurus fragilis	SMA 0005	Left Dorsal Rib 3th	Fracture (pseudarthrosis)
Axial	Dorsal Portion	Allosaurus fragilis	SMA 0005	Left Dorsal Rib 7th	Fracture (pseudarthrosis)
Axial	Dorsal Portion	Allosaurus fragilis	SMA 0005	Left Dorsal Rib 9th	Fracture (pseudarthrosis)
Axial	Dorsal Portion	Allosaurus fragilis	MOR 693	Dorsal Rib 3rd	Fracture
Axial	Dorsal Portion	Allosaurus fragilis	MOR 693	Dorsal Rib 4th	Fracture
Axial	Dorsal Portion	Allosaurus fragilis	MOR 693	Dorsal Rib 5th	Fracture-Osteomyelitis
Axial	Dorsal Portion	Allosaurus fragilis	MOR 693	Gastralium 5th	Fracture
Axial	Dorsal Portion	Allosaurus fragilis	USNM 8367	Gastralia	Fracture (Pseudarthrosis)
Axial	Dorsal Portion	Sinraptor dongi	IVPP 10600	Anterior Left Dorsal Rib	Fracture
Axial	Dorsal Portion	Sinraptor dongi	IVPP 10600	Several Dorsal Ribs	Fracture
Axial	Dorsal Portion	Neovenator salerii	MIWG 6348/BMNHR 10001	Dorsal Rib	Fracture
Axial	Dorsal Portion	Neovenator salerii	MIWG 6348/BMNHR 10001	Gastralium/1	Fracture
Axial	Dorsal Portion	Neovenator salerii	MIWG 6348/BMNHR 10001	Gastralium/2	Fracture
Axial	Dorsal Portion	Neovenator salerii	MIWG 6348/BMNHR 10001	Gastralium/3	Fracture
Axial	Dorsal Portion	Murusraptor barrosaensis	MCF-PVPH-411	Dorsal Rib 1st	Fracture (Pseudarthrosis)
Axial	Dorsal Portion	Murusraptor barrosaensis	MCF-PVPH-411	Dorsal Rib 7th	Fracture-Osteomyelitis
Axial	Dorsal Portion	Murusraptor barrosaensis	MCF-PVPH-411	Dorsal Rib 9th	Fracture
Axial	Dorsal Portion	Tyrannosauridae indet.	TMP 97.12.229	Gastralium	Fracture
Axial	Dorsal Portion	Tyrannosaurus rex	FMNH PR2081	Right Dorsal Rib 3rd	Fracture-Osteomyelitis
Axial	Dorsal Portion	Tyrannosaurus rex	FMNH PR2081	Right Dorsal Rib 4th	Fracture-Osteomyelitis
Axial	Dorsal Portion	Tyrannosaurus rex	FMNH PR2081	Right Dorsal Rib 5th	Fracture-Osteomyelitis
Axial	Dorsal Portion	Tyrannosaurus rex	FMNH PR2081	Left Dorsal Rib 7th	Fracture
Axial	Dorsal Portion	Tyrannosaurus rex	FMNH PR2081	Left Dorsal Rib 10th	Fracture
Axial	Dorsal Portion	Tyrannosaurus rex	FMNH PR2081	Left Dorsal Rib 11th	Fracture
Axial	Dorsal Portion	Tyrannosaurus rex	FMNH PR2081	Gastralia	Fracture
Axial	Dorsal Portion	Gorgosaurus libratus	NMC 2120	Right Dorsal Rib 3rd	Fracture
Axial	Dorsal Portion	Gorgosaurus libratus	NMC 2120	Gastralium 13th	Fracture
Axial	Dorsal Portion	Gorgosaurus libratus	NMC 2120	Gastralium 14th	Fracture
Axial	Dorsal Portion	Gorgosaurus libratus	TMP94.1.2.602	Dorsal Ribs	Fracture
Axial	Dorsal Portion	Gorgosaurus libratus	TMP94.1.2.602	Gastralium	Fracture
Axial	Dorsal Portion	Gorgosaurus libratus	TMP91.36.500	Gastralium	Fracture (Pseudarthrosis)
Axial	Dorsal Portion	Albertosaurus sarcophagus	TMP 1998.63.96	Gastralium	Fracture
Axial	Dorsal Portion	Acrocanthosaurus atokensis	SMU 74646	Dorsal Rib 13th	Bite mark
Axial	Dorsal Portion	Deinocheirus mirificus	MPC-D 100/126	Gastralium/1	Bite mark
Axial	Dorsal Portion	Deinocheirus mirificus	MPC-D 100/126	Gastralium/2	Bite mark
Axial	Dorsal Portion	Tyrannosaurus rex	FMNH PR2081	Left Dorsal Rib 8th	Osteomyelitis
Axial	Dorsal Portion	Tyrannosaurus rex	AMNH 5027	Dorsal Vertebra 1st	Congenital malformation
Axial	Dorsal Portion	Tyrannosaurus rex	AMNH 5027	Dorsal Vertebra 7th	Congenital malformation
Axial	Dorsal Portion	Tyrannosaurus rex	AMNH 5027	Dorsal Vertebra 8th	Congenital malformation
Axial	Dorsal Portion	Velociraptor mongoliensis	IGM 100/985	Gastralium	Congenital malformation
Axial	Dorsal Portion	Allosaurus fragilis	HS0387	Dorsal Vertebra 4th	Tumor
Axial	Dorsal Portion	Allosaurus fragilis	HS0387	Dorsal Vertebra 8th	Spondyloarthropathy
Axial	Dorsal Portion	Allosaurus fragilis	HS0387	Dorsal Vertebra 9th	Spondyloarthropathy
Axial	Dorsal Portion	Tyrannosaurus rex	FMNH PR2081	Dorsal Vertebrae	DISH
Axial	Dorsal Portion	Majungasaurus crenatissimus	FMNH PR 2440	Dorsal Vertebra	UNKNOWN
Axial	Dorsal Portion	Majungasaurus crenatissimus	FMNH PR 2836	Dorsal Rib	UNKNOWN
Axial	Dorsal Portion	Altispinax dunkeri	NHMUK R1828	Dorsal Vertebra/1	UNKNOWN
Axial	Dorsal Portion	Altispinax dunkeri	NHMUK R1828	Dorsal Vertebra/2	UNKNOWN
Axial	Dorsal Portion	Allosaurus fragilis	MOR 693	Dorsal Rib 6th	UNKNOWN
Axial	Dorsal Portion	Allosaurus fragilis	MOR 693	Dorsal Rib 14th	UNKNOWN
Axial	Dorsal Portion	Allosaurus fragilis	MOR 693	Dorsal Vertebra 3rd	UNKNOWN
Axial	Dorsal Portion	Allosaurus fragilis	MOR 693	Dorsal Vertebra 8th	UNKNOWN
Axial	Dorsal Portion	Allosaurus fragilis	MOR 693	Dorsal Vertebra 13th	UNKNOWN
Axial	Dorsal Portion	Murusraptor barrosaensis	MCF-PVPH-411	Dorsal Rib 10th	UNKNOWN
Axial	Caudal Portion	Acrocanthosaurus atokensis	OMNH 10146	Caudal Vertebra 11th	Fracture
Axial	Caudal Portion	Allosaurus fragilis	MOR 693	Chevron 2nd	Fracture
Axial	Caudal Portion	Acrocanthosaurus atokensis	SMU 74646	Caudal Vertebra 16th	Bite mark-Osteomyelitis
Axial	Caudal Portion	Allosaurus fragilis	UUVP 837	Chevron	Bite mark (Amputation)
Axial	Caudal Portion	Majungasaurus crenatissimus	FMNH PR 2294	Caudal vertebra/1	Osteomyelitis
Axial	Caudal Portion	Majungasaurus crenatissimus	FMNH PR 2294	Caudal vertebra/2	Osteomyelitis
Axial	Caudal Portion	Majungasaurus crenatissimus	FMNH PR 2294	Caudal vertebra/3	Osteomyelitis
Axial	Caudal Portion	Tyrannosaurus rex	FMNH PR2081	Caudal Vertebra/1	Fusion-Osteomyelitis
Axial	Caudal Portion	Tyrannosaurus rex	FMNH PR2081	Caudal Vertebra/2	Fusion-Osteomyelitis
Axial	Caudal Portion	Aucasaurus garridoi	MCF-PVPH-236	Caudal Vertebra 5th	Congenital malformation
Axial	Caudal Portion	Aucasaurus garridoi	MCF-PVPH-236	Caudal Vertebra 6th	Congenital malformation
Axial	Caudal Portion	Aucasaurus garridoi	MCF-PVPH-236	Chevron 5th	Congenital malformation
Axial	Caudal Portion	Elemgasem nubilus	MCF-PVPH-380	Caudal Vertebra/1	Spondyloarthropathy
Axial	Caudal Portion	Elemgasem nubilus	MCF-PVPH-380	Caudal Vertebra/2	Spondyloarthropathy
Axial	Caudal Portion	Elemgasem nubilus	MCF-PVPH-380	Caudal Vertebra/3	Spondyloarthropathy
Axial	Caudal Portion	Elemgasem nubilus	MCF-PVPH-380	Caudal Vertebra/4	Spondyloarthropathy
Axial	Caudal Portion	Elemgasem nubilus	MCF-PVPH-380	Caudal Vertebra/5	Spondyloarthropathy
Axial	Caudal Portion	Elemgasem nubilus	MCF-PVPH-380	Chevron/1	Spondyloarthropathy
Axial	Caudal Portion	Elemgasem nubilus	MCF-PVPH-380	Chevron/2	Spondyloarthropathy
Axial	Caudal Portion	Elemgasem nubilus	MCF-PVPH-380	Chevron/3	Spondyloarthropathy
Axial	Caudal Portion	Majungasaurus crenatissimus	FMNH PR 2442	Caudal Vertebra	DISH
Axial	Caudal Portion	Allosaurus fragilis	UUVP 1742	Caudal Vertebra	Osteoarthritis
Axial	Caudal Portion	Allosaurus fragilis	UUVP 4895	Caudal Vertebra	Osteoarthritis
Axial	Caudal Portion	Poekilopleuron bucklandii	UNKNOWN	Chevron	UNKNOWN
Axial	Caudal Portion	Acrocanthosaurus atokensis	OMNH 10146	Caudal Vertebra 3rd	UNKNOWN (enthesophytes)
Axial	Caudal Portion	Allosaurus fragilis	MOR 693	Caudal Vertebra 2th	UNKNOWN
Axial	Caudal Portion	Allosaurus fragilis	MOR 693	Caudal Vertebra 2nd	UNKNOWN
Axial	Caudal Portion	Allosaurus fragilis	UUVP 3773	Caudal Vertebra	UNKNOWN (DISH/Spondyloarthropathy?)
Axial	Caudal Portion	Allosaurus fragilis	UUVP 5256	Caudal Vertebra	UNKNOWN (DISH/Spondyloarthropathy?)
Axial	Caudal Portion	Allosaurus fragilis	UUVP 3811	Caudal Vertebra	UNKNOWN (DISH/Spondyloarthropathy?)
Axial	Caudal Portion	Allosaurus fragilis	UUVP 177	Caudal Vertebra	UNKNOWN (DISH/Spondyloarthropathy?)
Axial	Caudal Portion	Allosaurus fragilis	UUVP 1849	Caudal Vertebra	UNKNOWN (DISH/Spondyloarthropathy?)
Axial	Caudal Portion	Allosaurus fragilis	UUVP 1850	Caudal Vertebra	UNKNOWN (DISH/Spondyloarthropathy?)
Axial	Caudal Portion	Neovenator salerii	MIWG 6348/BMNHR 10001	Caudal Vertebra 1st	UNKNOWN (DISH/Spondyloarthropathy?)
Axial	Caudal Portion	Neovenator salerii	MIWG 6348/BMNHR 10001	Caudal Vertebra 2nd	UNKNOWN (DISH/Spondyloarthropathy?)
Axial	Caudal Portion	Neovenator salerii	MIWG 6348/BMNHR 10001	Caudal Vertebra 3rd	UNKNOWN (DISH/Spondyloarthropathy?)
Axial	Caudal Portion	Megaraptor namunhaiquii	MUCPv 341	Caudal Vertebra/1	UNKNOWN (Fused)
Axial	Caudal Portion	Megaraptor namunhaiquii	MUCPv 341	Caudal Vertebrae/2	UNKNOWN (Fused)
Axial	Caudal Portion	Megaraptor namunhaiquii	MUCPv 341	Chevron	UNKNOWN (Fused)
Axial	Caudal Portion	Tyrannosaurus	UNKNOWN	Caudal Vertebrae	UNKNOWN
Axial	Axial Indet.	Mapusaurus rosae	MCF-PVPH 108–176	Rib	Fracture
Axial	Axial Indet.	Mapusaurus rosae	MCF-PVPH 108–175	Rib	Fracture-Osteomyelitis
Axial	Axial Indet.	Allosaurus fragilis	UUVP 1847	Rib	Fracture
Axial	Axial Indet.	Allosaurus fragilis	UUVP 2252	Rib	Fracture
Axial	Axial Indet.	Allosaurus fragilis	C-LQ 116	Rib	Fracture
Axial	Axial Indet.	Tyrannosauridae indet.	UNKNOWN (MOR)	Rib/1	Fracture
Axial	Axial Indet.	Tyrannosauridae indet.	UNKNOWN (MOR)	Rib/2	Fracture
Axial	Axial Indet.	Tyrannosauridae indet.	UNKNOWN (MOR)	Rib/3	Fracture
Axial	Axial Indet.	Tyrannosaurus rex	BHI-3033	Ribs	Fracture
Axial	Axial Indet.	Tyrannosaurus rex	AMNH 5027	Ribs	Fracture
Axial	Axial Indet.	Daspletosaurus	UNKNOWN	Rib	Fracture
Axial	Axial Indet.	Albertosaurus sarcophagus	TMP 1998.59.4	Rib	Fracture
Axial	Axial Indet.	Albertosaurus sarcophagus	TMP 1998.59.5	Rib	Fracture
Axial	Axial Indet.	Tyrannosaurus rex	BHI-3033	Rib	Osteomyelitis
Axial	Axial Indet.	Tyrannosaurus	RTMP 81.10.1	Vertebrae	DISH
Axial	Axial Indet.	Megalosaurus	UNKNOWN	Rib	UNKNOWN
Axial	Axial Indet.	Marshosaurus bicentesimus	UNKNOWN	Rib	UNKNOWN
Axial	Axial Indet.	Allosaurus fragilis	UNKNOWN	Rib	UNKNOWN
Appendicular	Scapular Girdle	Dilophosaurus wetherilli	UCMP 37302	Left Scapula	Fracture
Appendicular	Scapular Girdle	Allosaurus fragilis	SMA 0005	Scapula	Fracture (pseudarthrosis)
Appendicular	Scapular Girdle	Allosaurus fragilis	USNM 4734	Left Scapula	Fracture
Appendicular	Scapular Girdle	Yangchuanosaurus hepingensis	ZDM 0024	Scapula	Fracture
Appendicular	Scapular Girdle	Tyrannosaurus	TCM 2001.90.1	Furcula	Fracture
Appendicular	Scapular Girdle	Tyrannosaurus rex	FMNH PR2081	Furcula	Fracture
Appendicular	Scapular Girdle	Tyrannosaurus rex	FMNH PR2081	Right Coracoid	Fracture
Appendicular	Scapular Girdle	Allosaurus fragilis	UUVP 1528	Scapula	Osteomyelitis
Appendicular	Scapular Girdle	Allosaurus fragilis	UUVP 5599	Scapula	Osteomyelitis
Appendicular	Scapular Girdle	Allosaurus fragilis	MOR 693	Scapula	Osteomyelitis
Appendicular	Scapular Girdle	Allosaurus fragilis	HS0387	Right Scapula	Spondyloarthropathy
Appendicular	Scapular Girdle	Allosaurus fragilis	HS0387	Right Coracoid	Spondyloarthropathy
Appendicular	Scapular Girdle	Allosaurus	UUVP 6023	Scapula	Tendon avulsion
Appendicular	Scapular Girdle	Dilophosaurus wetherilli	UCMP 37302	Left Scapula	UNKNOWN
Appendicular	Scapular Girdle	Allosaurus fragilis	HS0387	Left Scapula	UNKNOWN
Appendicular	Scapular Girdle	Neovenator salerii	MIWG 6348/BMNHR 10001	Scapula	UNKNOWN
Appendicular	Scapular Girdle	Tyrannosaurus	TCM 2001.90.1	Furcula	UNKNOWN (exostosis)
Appendicular	Scapular Girdle	Tyrannosaurus	MOR 980	Furcula	UNKNOWN (exostosis)
Appendicular	Forelimb	Dilophosaurus wetherilli	UCMP 37302	Left Radius	Fracture
Appendicular	Forelimb	Poekilopleuron bucklandii	UNKNOWN	Manual Phalanx	Fracture
Appendicular	Forelimb	Allosaurus	BYUVP 5099	Humerus	Fracture-Osteomyelitis
Appendicular	Forelimb	Allosaurus fragilis	MOR 693	Manual Phalanx II-1	Fracture-Osteomyelitis
Appendicular	Forelimb	Allosaurus fragilis	UUVP 3435	Humerus	Fracture
Appendicular	Forelimb	Allosaurus fragilis	UUVP 687	Radius	Fracture
Appendicular	Forelimb	Allosaurus fragilis	YPM 4944	Metacarpal	Fracture
Appendicular	Forelimb	Tyrannosauridae indet.	UNKNOWN (MOR)	Humerus	Fracture
Appendicular	Forelimb	Daspletosaurus torosus	NMC 8506	Humerus	Fracture
Appendicular	Forelimb	Albertosaurus	MOR 379	Humerus	Fracture
Appendicular	Forelimb	Citipati osmolskae	IGM 100/979	Right Ulna	Fracture
Appendicular	Forelimb	Dilophosaurus wetherilli	UCMP 37302	Left Ulna	Osteomyelitis
Appendicular	Forelimb	Dilophosaurus wetherilli	UCMP 37302	Left Manual Phalanx I-2	Osteomyelitis
Appendicular	Forelimb	Tyrannosaurus rex	FMNH PR2081	Right Humerus	Osteomyelitis
Appendicular	Forelimb	Dilophosaurus wetherilli	UCMP 37302	Right Humerus	Osteodysplasia
Appendicular	Forelimb	Dilophosaurus wetherilli	UCMP 37302	Right Metacarpal-III	Osteodysplasia
Appendicular	Forelimb	Dilophosaurus wetherilli	UCMP 37302	Right Manual Phalanx III-1	Osteodysplasia
Appendicular	Forelimb	Tyrannosaurus rex	FMNH PR2081	Metacarpal I	Gout
Appendicular	Forelimb	Tyrannosaurus rex	FMNH PR2081	Metacarpal II	Gout
Appendicular	Forelimb	Dilophosaurus wetherilli	UCMP 37302	Right Radius	Tumor
Appendicular	Forelimb	Tyrannosaurus	MOR 980	Humerus	Tendon avulsion
Appendicular	Forelimb	Tyrannosaurus rex	FMNH PR2081	Right Humerus	Tendon Avulsion
Appendicular	Forelimb	Acrocanthosaurus	NCSM 14345	Manual Phalanx	UNKNOWN
Appendicular	Forelimb	Allosaurus fragilis	SMA 0005	Humerus	UNKNOWN (Traumatic, Developmental, Infectious, or Idiopathic)
Appendicular	Forelimb	Allosaurus fragilis	UUVP 1854	Metacarpal	UNKNOWN
Appendicular	Forelimb	Allosaurus fragilis	UUVP 1855	Metacarpal	UNKNOWN
Appendicular	Forelimb	Gorgosaurus libratus	UA 10	Humerus	UNKNOWN
Appendicular	Forelimb	Gorgosaurus libratus	FMNH PR308	Humerus	UNKNOWN
Appendicular	Forelimb	Deinocheirus mirificus	ZPAL MgD-I/6	Left Manual Phalanx III-1	UNKNOWN
Appendicular	Forelimb	Deinocheirus mirificus	ZPAL MgD-I/6	Left Manual Phalanx III-2	UNKNOWN
Appendicular	Pelvic Girdle	Marshosaurus bicentesimus	UUVP 2742	Right Ilium	Fracture
Appendicular	Pelvic Girdle	Allosaurus fragilis	SMA 0005	Ischium	Fracture
Appendicular	Pelvic Girdle	Albertosaurus sarcophagus	ROM 807	Ilium	Osteomyelitis
Appendicular	Pelvic Girdle	Mapusaurus rosae	MCF-PVPH 108–177	Ilium	UNKNOWN (neoplasia, bone cysts, parasitic infection, indeterminate pathology)
Appendicular	Pelvic Girdle	Allosaurus fragilis	MOR 693	Ilium	UNKNOWN
Appendicular	Hindlimb	Neotheropoda indet.	NMMNH P-4563	Fibula	Fracture
Appendicular	Hindlimb	Syntarsus rhodesiensis	UNKNOWN	Tibia	Fracture
Appendicular	Hindlimb	Syntarsus rhodesiensis	UNKNOWN	Metatarsus	Fracture
Appendicular	Hindlimb	Procompsognathus triassicus	SMNS 12591	Fibula	Fracture
Appendicular	Hindlimb	Ceratosaurus nasicornis	USMN 4735	Metatarsal	Fracture
Appendicular	Hindlimb	Allosaurus fragilis	SMA 0005	Pedal Phalanx II-2	Fracture-Osteomyelitis
Appendicular	Hindlimb	Allosaurus fragilis	MOR 693	Metatarsal III	Fracture
Appendicular	Hindlimb	Allosaurus fragilis	MOR 693	Pedal Phalanx II-3	Fracture
Appendicular	Hindlimb	Allosaurus fragilis	MOR 693	Pedal Phalanx III-1	Fracture-Osteomyelitis
Appendicular	Hindlimb	Allosaurus fragilis	UUVP 1657	Pedal Phalanx III-1	Fracture-Osteomyelitis
Appendicular	Hindlimb	Allosaurus fragilis	UUVP 1853	Pedal Phalanx II-3	Fracture
Appendicular	Hindlimb	Allosaurus fragilis	USNM 4734	Left Fibula	Fracture
Appendicular	Hindlimb	Phuwiangvenator yaemniyomi	SM-PW9B-47	Metatarsal III	Fracture
Appendicular	Hindlimb	Tyrannosaurus rex	FMNH PR2081	Fibula	Fracture
Appendicular	Hindlimb	Tyrannosaurus rex	FMNH PR2081	Left Fibula	Fracture-Osteomyelitis
Appendicular	Hindlimb	Gorgosaurus libratus	NMC 2120	Left Fibula	Fracture
Appendicular	Hindlimb	Gorgosaurus libratus	ROM 1247	Fibula	Fracture
Appendicular	Hindlimb	Gorgosaurus libratus	TMP94.1.2.602	Right Fibula	Fracture
Appendicular	Hindlimb	Gorgosaurus libratus	TMP91.36.500	Right Fibula	Fracture
Appendicular	Hindlimb	Gorgosaurus	ROM	Right Fibula	Fracture
Appendicular	Hindlimb	Arkansaurus fridayii	UAM 74-16-4	Pedal Phalanx II-1	Fracture
Appendicular	Hindlimb	Arkansaurus fridayii	UAM 74-16-5	Pedal Phalanx III-1	Fracture
Appendicular	Hindlimb	Ornithomimidae indet.	MMNS VP-6332	Metatarsal II	Fracture-Osteomyelitis
Appendicular	Hindlimb	Ornithomimidae indet.	SMP VP-971	Right Metatarsal IV	Fracture
Appendicular	Hindlimb	Ornithomimidae indet.	TMP 99.26.1	Metatarsal IV	Fracture
Appendicular	Hindlimb	Ornithomimidae indet.	TMP 80.16.796	Pedal Phalanx III-1	Fracture
Appendicular	Hindlimb	Deinonychus antirrhopus	YPM 5205	Pedal Phalanx II-2	Fracture-Osteomyelitis
Appendicular	Hindlimb	Allosaurus fragilis	UUVP 1851	Pedal Phalanx IV-1	Bite mark (Amputation)
Appendicular	Hindlimb	Mapusaurus rosae	MCF-PVPH 108–178	Pedal Phalanx III-1	Osteomyelitis
Appendicular	Hindlimb	Allosaurus fragilis	MOR 693	Metatarsal V	Osteomyelitis
Appendicular	Hindlimb	Allosaurus fragilis	UUVP 2939	Pedal Phalanx	Osteomyelitis
Appendicular	Hindlimb	Allosaurus fragilis	UUVP 6768	Pedal Phalanx II-1	Osteomyelitis
Appendicular	Hindlimb	Allosaurus fragilis	UUVP 10220	Pedal Phalanx III-1	Osteomyelitis
Appendicular	Hindlimb	Neovenator salerii	MIWG 6348/BMNHR 10001	Pedal Phalanx IV-3	Osteomyelitis
Appendicular	Hindlimb	Tyrannosauridae indet.	RTMP 92.36.328	Pedal Phalanx	Gout
Appendicular	Hindlimb	Tyrannosauridae indet.	UNKNOWN (MOR)	Pedal Phalanx I-1	Gout
Appendicular	Hindlimb	Arkansaurus fridayii	UAM 74-16-7	Pedal Phalanx IV-1	Gout
Appendicular	Hindlimb	Ornithomimidae indet.	TMP 1990.52.12	Right Pedal Phalanx III-1	Gout
Appendicular	Hindlimb	Arkansaurus fridayii	UAM 74-16-6	Pedal Phalanx III-2	Tendon Avulsion
Appendicular	Hindlimb	Allosaurus fragilis	UUVP 1848	Pedal Phalanx	Osteoarthritis
Appendicular	Hindlimb	Allosaurus fragilis	UUVP 4159	Pedal Phalanx	Osteoarthritis
Appendicular	Hindlimb	Tyrannosaurus rex	BMR P2002.4.1	Pedal Phalanx	Osteochondroma
Appendicular	Hindlimb	Gorgosaurus libratus	TMP91.36.500	Right Pedal Phalanx	Osteochondroma
Appendicular	Hindlimb	Gorgosaurus libratus	TMP91.36.500	Left Metatarsal IV	Osteochondroma
Appendicular	Hindlimb	Majungasaurus crenatissimus	UA 9058	Pedal Phalanx III-1 or III-2	UNKNOWN (Fracture, Osteomyelitis, Tumor, Bone Cyst, Metaphyseal Dysplasia, Periostitis)
Appendicular	Hindlimb	Poekilopleuron bucklandii	UNKNOWN	Pedal Phalanx	UNKNOWN
Appendicular	Hindlimb	Allosaurus fragilis	SMA 0005	Pedal Phalanx IV-1	UNKNOWN
Appendicular	Hindlimb	Allosaurus fragilis	UUVP 30-783	Right Metatarsal IV	UNKNOWN
Appendicular	Hindlimb	Neovenator salerii	MIWG 6348/BMNHR 10001	Left Tibia	UNKNOWN
Appendicular	Hindlimb	Neovenator salerii	MIWG 6348/BMNHR 10001	Left Fibula	UNKNOWN
Appendicular	Hindlimb	Gorgosaurus libratus	NMC 2120	Left Metatarsal IV	UNKNOWN
Appendicular	Hindlimb	Gorgosaurus libratus	NMC 2120	Right Pedal Phalanx III-3	UNKNOWN
Appendicular	Hindlimb	Gorgosaurus libratus	NMC 2120	Right Pedal Phalanx III-4	UNKNOWN
Appendicular	Hindlimb	Albertosaurus sarcophagus	TMP 2000.45.15	Right Pedal Phalanx IV-2	UNKNOWN (enthesophytes)
Appendicular	Hindlimb	Albertosaurus sarcophagus	TMP 1999.50.14	Right Pedal Phalanx II-1	UNKNOWN (enthesophytes)
Appendicular	Hindlimb	Albertosaurus sarcophagus	TMP 2000.45.44	Right Pedal Phalanx II-2	UNKNOWN (enthesophytes)
Appendicular	Hindlimb	Albertosaurus sarcophagus	ROM 807	Left Metatarsal IV	UNKNOWN
Appendicular	Hindlimb	Ornithomimidae indet.	TMP 99.55.118	Left Metatarsal 4	UNKNOWN
Appendicular	Hindlimb	Ornithomimidae indet.	Misplaced	Pedal Phalanx IV-2 or IV-3	UNKNOWN (fused)
Appendicular	Hindlimb	Ornithomimidae indet.	Misplaced	Pedal Phalanx IV-3 or IV-4	UNKNOWN (fused)
Appendicular	Hindlimb	Ornithomimidae indet.	MMNS VP-6332	Right Metatarsal II	UNKNOWN
Appendicular	Hindlimb	Quilmesaurus curriei	MPCA PV 100	Tibia	UNKNOWN (PRB)
Appendicular	Hindlimb	Allosaurus fragilis	UUVP 5300	Tibia	UNKNOWN (PRB/MB)
Appendicular	Hindlimb	Tyrannosaurus rex	MOR 1125	Femur/Tibia	UNKNOWN (PRB/MB)
Appendicular	Appendicular Indet.	Allosaurus fragilis	AMNH 324	Phalanges	Fracture
Appendicular	Appendicular Indet.	Allosaurus fragilis	AMNH 6128	Phalanges	Fracture
Appendicular	Appendicular Indet.	Tyrannosauridae indet.	RTMP 81.16.328	Phalanx	Fracture
Appendicular	Appendicular Indet.	Tyrannosaurus rex	LACM 23844	Phalanx	Fracture
Appendicular	Appendicular Indet.	Albertosaurus	AMNH 5432	Phalanx	Fracture
Appendicular	Appendicular Indet.	Ornithomimidae indet.	-	Phalanx	Fracture
Appendicular	Appendicular Indet.	Chirostenotes	RTMP 92.36.448	Phalanx	Fracture
Appendicular	Appendicular Indet.	Dromaeosauridae indet.	RTMP 79.14.900	Phalanx	Fracture
Appendicular	Appendicular Indet.	Saurornitholestes	RTMP 89.172.32	Phalanx	Fracture
Appendicular	Appendicular Indet.	Saurornitholestes	RTMP 94.172.32	Phalanx	Fracture
Appendicular	Appendicular Indet.	Saurornitholestes	RTMP 81.19.97	Phalanx	Fracture
Appendicular	Appendicular Indet.	Tyrannosaurus	RTMP 71.17.1	Phalanx	Osteomyelitis
UNKNOWN	UNKNOWN	Tyrannosauridae indet.	RTMP 79.I4.694	UNKNOWN	Fracture
UNKNOWN	UNKNOWN	Tyrannosauridae indet.	RTMP 89.36.343	UNKNOWN	Fracture
Table S5. Occurences arranged according to the pathological regions of the skeleton. Different colors indicate different body regions.
BODY MAJOR REGIONS
Occurrences	Occurrences	Percentage
Skull (66)	66	19.5846
Axial (140)	140	41.543
Appendicular (129)	129	38.2789
UNKNOWN (2)	2	0.593472
	337	100
Table S6. Percentage for each major body region affected by a pathologcial condition with respet to the whole sample.
BODY SECONDARY REGIONS
Occurrences	Occurrences	Percentage
Upper Jaw (31)	31	9.19881
Lower Jaw (30)	30	8.90208
Skull Indet. (5)	5	1.48368
Cervical Portion (14)	14	4.1543
Dorsal Portion (68)	68	20.178
Caudal Portion (40)	40	11.8694
Axial Indet. (18)	18	5.34125
Scapular Girdle (18)	18	5.34125
Forelimb (30)	30	8.90208
Pelvic Girdle (5)	5	1.48368
Hindlimb (64)	64	18.9911
Appendicular Indet. (12)	12	3.56083
UNKNOWN (2)	2	0.593472
	337	100
Table S7. Percentage of each secondary body region affected by a pathological condition with respet to the whole sample.

## Sheet: Taxa-Pathologies
Occurrences	Fractures	Bite marks	Osteomyelitis	TOTAL
Tyrannosauridae	43	36	18	97
Allosauridae	33	2	13	48
Carcharodontosauridae	17	3	4	24
Abelisauridae	3	0	7	10
TOTAL	96	41	42	179
Table S8. Occurences of the most represented pathologies in the most represented non-avian theropod taxa
Ajusted residuals	Fractures	Bite marks	Osteomyelitis
Tyrannosauridae	-2.7141	4.9201	-1.685
Allosauridae	2.4553	-3.6113	0.69174
Carcharodontosauridae	1.816	-1.3036	-0.84441
Abelisauridae	-1.5422	-1.7739	3.5739
Table S9. Ajusted residuals after Chi-square test.
p-value	Fractures	Bite marks	Osteomyelitis
Tyrannosauridae	0.0066449	8.6513e-07	0.091997
Allosauridae	0.014077	0.00030466	0.4891
Carcharodontosauridae	0.069365	0.19238	0.39844
Abelisauridae	0.12302	0.076075	0.00035169
Table S10. P-values. *In yellow significant p-values.
Observed cases-Expected cases			Pathologies			Total
			Fractures	Bite marks	Osteomyelitis
Taxa	Tyrannosauridae	Observed	43	36	18	97
		Expected	52.0223	22.2179	22.7598	97
	Allosauridae	Observed	33	2	13	48
		Expected	25.743	10.9944	11.2626	48
	Carcharodontosauridae	Observed	17	3	4	24
		Expected	12.8715	5.49721	5.63128	24
	Abelisauridae	Observed	3	0	7	10
		Expected	5.36313	2.2905	2.34637	10
Total		Observed	96	41	42	179
		Expected	96	41	42	179
Table S11. Observed cases versus expected cases after Chi-square test.

## Sheet: Body Regions-Pathologies
Occurrences	Fractures	Bite marks	Osteomyelitis	TOTAL
Skull	1	46	16	63
Axial	69	5	14	88
Appendicular	58	1	22	81
TOTAL	128	52	52	232
Table S12. Occurences of the most represented pathologies in the major body regions.
Ajusted residuals	Fractures	Bite marks	Osteomyelitis
Skull	-10.02	11.285	0.66524
Axial	5.5635	-4.7775	-1.8573
Appendicular	3.6861	-5.6658	1.2698
Table S13. Ajusted residuals after Chi-square test.
p-value	Fractures	Bite marks	Osteomyelitis
Skull	1.2411e-23	1.562e-29	0.5059
Axial	2.6449e-08	1.7748e-06	0.063269
Appendicular	0.00022771	1.4637e-08	0.20415
Table S14. P-values. *In yellow significant p-values.
Observed cases-Expected cases			Pathologies			Total
			Fractures	Bite Marks	Osteomyelitis
Body Area	Skull	Observed	1	46	16	63
		Expected	34.7586	14.1207	14.1207	63
	Axial	Observed	69	5	14	88
		Expected	48.5517	19.7241	19.7241	88
	Appendicular	Observed	58	1	22	81
		Expected	44.6897	18.1552	18.1552	81
Total		Observed	128	52	52	232
		Expected	128	52	52	232
Table S15. Observed cases versus expected cases after Chi-square test.

## Sheet: Taxa-Body Regions
Occurrences	Skull	Axial	Appendicular	Total
Tyrannosauridae	46	36	40	122
Allosauridae	2	33	38	73
Carcharodontosauridae	2	16	3	21
Abelisauridae	4	20	2	26
Total	54	105	83	242
Table S16. Occurences of major body regions affected by pathological conditions in the most represented non-avian theropod taxa.
Adjusted residuals	Skull	Axial	Appendicular
Tyrannosauridae	5.7983	-4.3929	-0.49915
Allosauridae	-4.8068	0.37485	3.8245
Carcharodontosauridae	-1.4731	3.1738	-2.0216
Abelisauridae	-0.89827	3.6519	-3.0249
Table S17. Ajusted residuals after Chi-square test.
p-value	Skull	Axial	Appendicular
Tyrannosauridae	6.6996e-09	1.1183e-05	0.61767
Allosauridae	1.534e-06	0.70777	0.00013101
Carcharodontosauridae	0.14072	0.0015045	0.043222
Abelisauridae	0.36904	0.00026028	0.0024871
Table S18. P-values. *In yellow significant p-values.
Observed cases-Expected cases			Body Areas			Total
			Skull	Axial	Appendicular
Taxa	Tyrannosauridae	Observed	46	36	40	122
		Expected	27.2231	52.9339	41.843	122
	Allosauridae	Observed	2	33	38	73
		Expected	16.2893	31.6736	25.0372	73
	Carcharodontosauridae	Observed	2	16	3	21
		Expected	4.68595	9.11157	7.20248	21
	Abelisauridae	Observed	4	20	2	26
		Expected	5.80165	11.281	8.91736	26
Total		Observed	54	105	83	242
		Expected	54	105	83	242
Table S19. Observed cases versus expected cases after Chi-square test.
